# Supplementary material for: 4-[5-(Pyridin-4-yl)-1,3,4-oxadiazol-2-yl]pyridinium benzoate
Source: Acta Crystallogr Sect E Struct Rep Online. 2011 Jan 22;67(Pt 2):o447. doi: 10.1107/S1600536811001358 (PMC3051668; doi:10.1107/S1600536811001358)
Supplement: Supplementary file 2 [file e-67-0o447-Isup2.hkl]

# 
# h,k,l, Fc-squared, Fo-squared, sigma(Fo-squared) and status flag 
# 
data_I
_shelx_title ' 2 in P-1                    New: P21/c' 
_shelx_refln_list_code          4 
_shelx_F_calc_maximum      269.95 
_exptl_crystal_F_000       720.00 
_reflns_d_resolution_high  0.7700 
 
loop_ 
 _symmetry_equiv_pos_as_xyz 
 'x, y, z' 
 '-x, y+1/2, -z+1/2' 
 '-x, -y, -z' 
 'x, -y-1/2, z-1/2' 
 
_cell_length_a    20.4590 
_cell_length_b     7.1958 
_cell_length_c    11.2490 
_cell_angle_alpha  90.000 
_cell_angle_beta   90.530 
_cell_angle_gamma  90.000 
 
_shelx_F_squared_multiplier     1.000 
 
loop_ 
 _refln_index_h 
 _refln_index_k 
 _refln_index_l 
 _refln_F_squared_calc 
 _refln_F_squared_meas 
 _refln_F_squared_sigma 
 _refln_observed_status 
   4   0   0     1472.14     1389.53     39.10 o 
   5   0   0    13222.93    14169.10    225.73 o 
   6   0   0      886.49     1010.68     26.59 o 
   7   0   0      681.21      761.20     16.61 o 
   8   0   0       68.34       97.88      5.77 o 
   9   0   0       58.17       59.38      5.51 o 
  10   0   0      399.63      344.13     12.81 o 
  11   0   0      124.11      127.09      6.02 o 
  12   0   0       25.12       16.99      2.52 o 
  13   0   0       37.41       31.85      3.32 o 
  14   0   0      421.08      447.16     16.12 o 
  15   0   0       31.83       30.10      3.45 o 
  16   0   0       50.64       43.41      4.95 o 
  17   0   0      614.20      593.34     23.09 o 
  18   0   0      854.01      844.51     32.05 o 
  19   0   0      252.22      217.91     17.95 o 
  20   0   0       17.88       10.80      6.34 o 
  21   0   0       47.65       49.04     11.67 o 
  22   0   0       42.17       36.79      9.45 o 
  23   0   0       86.96      117.81     16.12 o 
  24   0   0       30.75       51.06     12.05 o 
  25   0   0       15.26       15.34     10.03 o 
  26   0   0       22.99       45.57     13.06 o 
   1   1   0     1021.40      923.89     18.64 o 
   2   1   0     1296.06     1383.60     16.65 o 
   3   1   0     1180.30      973.50     11.04 o 
   4   1   0       17.16        8.79      2.20 o 
   5   1   0      118.77       95.33      5.00 o 
   6   1   0        4.09       11.67      1.35 o 
   7   1   0       34.90       28.89      1.14 o 
   8   1   0     1773.22     1847.58     27.84 o 
   9   1   0     3690.02     4034.51     65.59 o 
  10   1   0      830.64      895.91     15.83 o 
  11   1   0      482.24      524.27     10.46 o 
  12   1   0       52.35       62.62      3.57 o 
  13   1   0       99.32      111.51      3.67 o 
  14   1   0        0.28        1.00      1.38 o 
  15   1   0      366.69      315.84      8.50 o 
  16   1   0      165.53      174.65      8.46 o 
  17   1   0      375.76      341.03     13.31 o 
  18   1   0        1.33        3.97      2.93 o 
  19   1   0        0.25       -0.19      2.71 o 
  20   1   0        0.12        2.18      2.91 o 
  21   1   0        0.68        1.36      4.23 o 
  22   1   0        0.61        8.72      4.79 o 
  23   1   0        5.34        3.51      4.37 o 
  24   1   0        1.79        8.77      5.39 o 
  25   1   0        0.38        5.26      5.52 o 
  26   1   0        4.67        0.78      5.83 o 
   0   2   0     9849.87     9279.56    170.37 o 
   1   2   0     2711.10     2317.39     53.87 o 
   2   2   0     1744.07     1626.45     28.92 o 
   3   2   0      850.85      809.92     10.25 o 
   4   2   0       17.18       13.92      1.73 o 
   5   2   0      513.57      510.73     12.37 o 
   6   2   0       35.84       38.12      3.21 o 
   7   2   0       28.39       32.85      2.74 o 
   8   2   0       76.69       60.64      2.66 o 
   9   2   0       59.57       63.06      2.16 o 
  10   2   0      130.90      119.45      8.41 o 
  11   2   0        8.39       10.38      2.38 o 
  12   2   0        1.98       -0.73      1.70 o 
  13   2   0      196.27      191.21      9.38 o 
  14   2   0       15.84        8.66      2.61 o 
  15   2   0       64.74       59.40      7.00 o 
  16   2   0       27.43       31.85      4.11 o 
  17   2   0       54.19       45.84      5.27 o 
  18   2   0       52.34       64.33      5.78 o 
  19   2   0      273.52      227.01     11.48 o 
  20   2   0       21.13       24.15      4.94 o 
  21   2   0        0.73       -2.56      3.08 o 
  22   2   0       26.27       27.97      5.52 o 
  23   2   0        0.94        2.44      4.45 o 
  24   2   0       11.70        8.68      5.52 o 
  25   2   0        8.99       10.08      6.12 o 
   1   3   0     1744.57     1518.22     51.19 o 
   2   3   0     1414.90     1443.10     27.27 o 
   3   3   0      299.34      247.50      6.76 o 
   4   3   0      134.88      149.55      3.81 o 
   5   3   0      241.98      225.75      7.48 o 
   6   3   0       87.96       88.99      2.93 o 
   7   3   0       96.25       86.24      3.29 o 
   8   3   0     1920.66     2159.80    113.78 o 
   9   3   0      846.80      918.59     24.83 o 
  10   3   0        5.75        6.67      2.71 o 
  11   3   0      408.68      416.17     13.37 o 
  12   3   0       28.41       45.87      6.45 o 
  13   3   0      117.71       99.01      9.78 o 
  14   3   0        0.51        2.75      2.98 o 
  15   3   0        0.78       -2.69      3.08 o 
  16   3   0     1459.52     1545.51     50.84 o 
  17   3   0      537.91      520.36     20.62 o 
  18   3   0       25.31       37.36      5.30 o 
  19   3   0        5.73        3.76      3.60 o 
  20   3   0        1.53        3.98      3.73 o 
  21   3   0       39.69       53.72      6.98 o 
  22   3   0        6.40        3.60      4.07 o 
  23   3   0       17.78       17.64      7.36 o 
  24   3   0       13.83        9.76      5.76 o 
  25   3   0       18.09       16.19      8.11 o 
   0   4   0    12621.30    12560.80    341.55 o 
   1   4   0      664.95      602.19     12.79 o 
   2   4   0      409.52      420.27     11.44 o 
   3   4   0      151.19      126.21      3.59 o 
   4   4   0       79.12       81.98      3.83 o 
   5   4   0      184.82      186.08      4.68 o 
   6   4   0        0.13        4.58      4.66 o 
   7   4   0        0.00        3.05      1.32 o 
   8   4   0       50.09       51.89      3.91 o 
   9   4   0       20.81       26.75      4.20 o 
  10   4   0        8.94       15.42      2.16 o 
  11   4   0       28.62       29.84      2.65 o 
  12   4   0       37.26       34.61      4.11 o 
  13   4   0       12.42       12.55      3.35 o 
  14   4   0      469.88      503.54     18.45 o 
  15   4   0       26.54       20.46      3.92 o 
  16   4   0        5.66        5.38      3.20 o 
  17   4   0       37.03       41.75      5.43 o 
  18   4   0       84.04       86.20      9.25 o 
  19   4   0        2.85        7.11      5.19 o 
  20   4   0       44.79       61.26      8.59 o 
  21   4   0        2.58        0.51      4.01 o 
  22   4   0        0.04       -0.49      4.19 o 
  23   4   0       30.98       41.54      8.77 o 
  24   4   0       13.84       27.99     10.78 o 
   1   5   0       60.62       63.78      4.27 o 
   2   5   0        1.87        5.31      2.02 o 
   3   5   0      376.09      304.20     12.61 o 
   4   5   0      107.02       97.61      5.30 o 
   5   5   0       23.14       28.06      3.69 o 
   6   5   0        2.25        3.12      4.33 o 
   7   5   0        0.72        2.11      2.67 o 
   8   5   0       18.09       28.33      6.06 o 
   9   5   0      150.38      149.45      7.90 o 
  10   5   0      243.53      251.74     14.79 o 
  11   5   0        1.17        5.37      3.74 o 
  12   5   0       29.87       37.15      9.43 o 
  13   5   0      148.69      138.92     10.52 o 
  14   5   0       14.27       18.01      4.84 o 
  15   5   0        0.53       13.97      5.17 o 
  16   5   0      495.45      465.13     25.06 o 
  17   5   0       15.67       30.25      6.96 o 
  18   5   0       45.05       53.17      8.33 o 
  19   5   0        2.19        0.41      4.24 o 
  20   5   0        1.10        5.57      5.51 o 
  21   5   0        7.42        3.31      7.12 o 
  22   5   0        5.43        8.19      6.34 o 
   0   6   0      356.86      311.33     17.31 o 
   1   6   0      100.11       87.37      4.52 o 
   2   6   0       42.56       47.35      5.26 o 
   3   6   0        3.32        5.19      2.82 o 
   4   6   0       50.23       51.91      5.82 o 
   5   6   0        2.57        0.92      2.91 o 
   6   6   0       10.49        8.57      4.15 o 
   7   6   0       37.97       40.44      4.53 o 
   8   6   0        8.78       13.49      6.26 o 
   9   6   0       29.35       41.83      5.07 o 
  10   6   0       22.16       15.70      3.89 o 
  11   6   0        3.23        4.83      3.95 o 
  12   6   0        0.15        1.32      3.75 o 
  13   6   0       51.98       48.12      7.52 o 
  14   6   0        0.99        0.53      6.86 o 
  15   6   0        0.30        2.99      4.46 o 
  16   6   0       44.11       52.61      8.23 o 
  17   6   0       14.61       28.36      7.51 o 
  18   6   0        9.85       19.18     10.97 o 
  19   6   0       90.86       75.67     12.07 o 
  20   6   0        0.00        2.98      5.49 o 
   1   7   0       94.09      112.41     10.48 o 
   2   7   0       53.97       58.56      6.98 o 
   3   7   0       91.01       77.33      7.85 o 
   4   7   0        0.79        1.90      2.92 o 
   5   7   0       28.67       49.21      9.34 o 
   6   7   0       21.26       20.09      6.28 o 
   7   7   0        5.09       -2.32      3.42 o 
   8   7   0       21.39       29.88      6.91 o 
   9   7   0       13.55       11.30      4.50 o 
  10   7   0        0.00        4.24      4.17 o 
  11   7   0        0.74       -0.69      3.90 o 
  12   7   0       34.38       36.22      7.27 o 
  13   7   0        6.08        4.53      5.08 o 
  14   7   0       10.68        0.43      7.76 o 
  15   7   0      164.65      152.45     14.80 o 
  16   7   0       21.66       18.80      8.85 o 
  17   7   0       65.79       67.81     11.18 o 
   0   8   0        0.13        0.24      6.74 o 
   1   8   0       18.33       13.04      5.76 o 
   2   8   0        8.14        9.82      7.54 o 
   3   8   0        0.01        5.93      5.67 o 
   4   8   0       14.79       13.23      6.36 o 
   5   8   0        6.60        0.64      4.51 o 
   6   8   0       67.87       65.43     10.24 o 
   7   8   0        0.04        4.15      6.22 o 
   8   8   0       13.69       13.97      7.79 o 
   9   8   0       14.77       11.49     10.88 o 
  10   8   0        7.31       -6.92      6.92 o 
  11   8   0        2.18       10.80      7.75 o 
  12   8   0       19.48       11.54      7.56 o 
  13   8   0        6.15        7.47      7.30 o 
   1   9   0        0.00        1.36      5.38 o 
   2   9   0        5.01        2.14      5.63 o 
   3   9   0       15.84       -4.46      6.00 o 
   4   9   0        0.03       10.15      8.19 o 
   5   9   0        2.55        5.42      7.36 o 
   6   9   0        0.81        9.32      8.07 o 
   7   9   0        0.90        1.33      7.76 o 
 -26   1   1       14.04       22.50      7.65 o 
 -25   1   1       37.29       41.15      8.45 o 
 -24   1   1        0.05        0.82      4.44 o 
 -23   1   1       39.97       57.87      8.42 o 
 -22   1   1        2.53       -1.97      4.94 o 
 -21   1   1       10.68       18.17      6.60 o 
 -20   1   1        0.25       -0.84      2.86 o 
 -19   1   1       19.03       25.52      5.93 o 
 -18   1   1      253.46      279.19     12.53 o 
 -17   1   1      632.62      567.96     19.38 o 
 -16   1   1      961.25     1015.96     31.91 o 
 -15   1   1       89.37       75.77      5.21 o 
 -14   1   1      275.61      265.39      9.92 o 
 -13   1   1      467.92      424.59     12.85 o 
 -12   1   1       22.30       25.17      2.87 o 
 -11   1   1     1373.99     1429.69     23.32 o 
 -10   1   1      960.16     1101.65     49.39 o 
  -9   1   1     2324.42     2590.78     54.36 o 
  -8   1   1     7334.85     7966.82    158.34 o 
  -7   1   1      698.32      697.02     15.56 o 
  -6   1   1      597.93      551.64     11.96 o 
  -5   1   1       85.29       59.96      3.63 o 
  -4   1   1       35.31       57.37      1.26 o 
  -3   1   1     5759.36     5304.13     44.58 o 
  -2   1   1     2449.94     2606.57     19.62 o 
  -1   1   1      959.77      792.30      9.11 o 
   0   1   1      391.65      345.20      7.41 o 
   1   1   1      208.95      162.59      4.87 o 
   2   1   1      637.99      618.91     16.12 o 
   3   1   1     1015.52      838.12     16.61 o 
   4   1   1      776.15      774.56     11.24 o 
   5   1   1       54.07       45.77      1.60 o 
   6   1   1      251.16      254.18      4.69 o 
   7   1   1       82.98      106.05      3.22 o 
   8   1   1     2165.69     2426.44     44.58 o 
   9   1   1      552.93      601.51     14.36 o 
  10   1   1      457.56      462.98      9.82 o 
  11   1   1      115.44      107.29      3.69 o 
  12   1   1       85.07       97.34      3.68 o 
  13   1   1       70.35       67.85      3.31 o 
  14   1   1      228.15      259.40      7.74 o 
  15   1   1       18.81       16.71      3.96 o 
  16   1   1     2261.75     2244.08     53.94 o 
  17   1   1      215.27      183.79      7.34 o 
  18   1   1        0.35        3.16      2.86 o 
  19   1   1       40.90       39.51      4.88 o 
  20   1   1        0.42        5.24      3.30 o 
  21   1   1       91.50       95.22      7.32 o 
  22   1   1       14.34       10.40      8.77 o 
  23   1   1        6.97       24.34      9.60 o 
  24   1   1       19.97       35.21      7.38 o 
  25   1   1       44.97       64.64     12.25 o 
  26   1   1       34.75       44.93      9.89 o 
 -25   2   1       10.16        7.18      6.81 o 
 -24   2   1        1.54       14.28      7.89 o 
 -23   2   1       13.69       24.62     11.34 o 
 -22   2   1        3.48        8.20      5.21 o 
 -21   2   1       12.04       17.73      4.68 o 
 -20   2   1       57.39       46.29      5.94 o 
 -19   2   1      636.71      534.70     21.11 o 
 -18   2   1      446.82      413.43     17.03 o 
 -17   2   1       34.92       40.47      4.59 o 
 -16   2   1      299.36      301.56     11.77 o 
 -15   2   1       95.38       86.37      5.84 o 
 -14   2   1        0.01        0.79      2.05 o 
 -13   2   1       60.04       75.03      4.44 o 
 -12   2   1       10.94       19.14      2.84 o 
 -11   2   1        2.17        0.04      1.63 o 
 -10   2   1        8.44        6.36      1.74 o 
  -9   2   1       82.62      115.71      4.49 o 
  -8   2   1       86.61       78.81      3.28 o 
  -7   2   1      657.73      694.26      9.71 o 
  -6   2   1        6.07       10.25      2.14 o 
  -5   2   1     3515.46     3789.54    121.53 o 
  -4   2   1     3113.36     3242.97     58.62 o 
  -3   2   1       50.42       43.62      2.94 o 
  -2   2   1      317.90      321.94     13.93 o 
  -1   2   1    17550.87    18194.96    188.16 o 
   0   2   1    72870.47    72846.59    957.42 o 
   1   2   1    30989.48    32021.58    482.39 o 
   2   2   1     1415.36     1397.27     64.28 o 
   3   2   1     1040.39     1063.41     27.26 o 
   4   2   1     2299.27     2112.03     37.16 o 
   5   2   1      337.27      345.13      9.29 o 
   6   2   1      197.59      216.84      5.43 o 
   7   2   1       92.22       77.42      2.90 o 
   8   2   1       25.78       41.16      3.72 o 
   9   2   1      211.41      234.69      5.86 o 
  10   2   1      788.45      849.74     23.59 o 
  11   2   1      100.60      104.15      3.58 o 
  12   2   1       15.35       20.19      3.58 o 
  13   2   1      290.96      288.98      7.90 o 
  14   2   1      418.08      405.17     12.51 o 
  15   2   1      217.97      228.82      9.93 o 
  16   2   1       31.92       26.61      4.11 o 
  17   2   1      244.81      235.06     11.04 o 
  18   2   1       82.88       98.97      7.02 o 
  19   2   1        2.18        2.43      3.00 o 
  20   2   1        7.76        8.56      3.32 o 
  21   2   1       33.35       31.98      5.25 o 
  22   2   1       19.87       21.55      5.18 o 
  23   2   1       37.00       66.64     10.24 o 
  24   2   1      191.52      223.04     17.46 o 
  25   2   1        0.04        2.50      5.22 o 
 -25   3   1        2.12        7.64      7.25 o 
 -24   3   1        1.75        2.41      5.83 o 
 -23   3   1        0.00        1.90      5.28 o 
 -22   3   1        0.04        4.17      4.46 o 
 -21   3   1       10.67        9.39      4.58 o 
 -20   3   1        0.00        2.38      3.30 o 
 -19   3   1       41.03       39.17      5.50 o 
 -18   3   1        3.04       12.51      5.94 o 
 -17   3   1       41.54       31.07      4.86 o 
 -16   3   1       84.19       82.04      7.98 o 
 -15   3   1        0.10        0.86      2.28 o 
 -14   3   1      267.63      264.72     10.63 o 
 -13   3   1        1.50       13.04      7.00 o 
 -12   3   1        1.14        3.06      1.94 o 
 -11   3   1      172.01      175.36      7.07 o 
 -10   3   1      109.37      103.62      6.51 o 
  -9   3   1      571.30      574.63     18.51 o 
  -8   3   1      610.92      635.87     16.50 o 
  -7   3   1      272.88      270.24      5.55 o 
  -6   3   1       84.11       82.84      3.95 o 
  -5   3   1        3.92        3.42      0.93 o 
  -4   3   1       69.16       71.78      7.84 o 
  -3   3   1       50.27       49.09      3.05 o 
  -2   3   1       23.75       23.43      1.62 o 
  -1   3   1      110.98       98.67      2.74 o 
   0   3   1      581.13      505.11     20.34 o 
   1   3   1       95.85      103.41      3.86 o 
   2   3   1      105.54      100.98      4.67 o 
   3   3   1      869.83      826.46     20.17 o 
   4   3   1        0.86        4.16      3.72 o 
   5   3   1      275.00      285.92      8.30 o 
   6   3   1        1.40       -1.48      1.48 o 
   7   3   1       14.05       13.39      1.68 o 
   8   3   1      125.14      114.08      3.93 o 
   9   3   1       30.89       37.12      3.63 o 
  10   3   1      961.75      991.22     24.09 o 
  11   3   1      535.21      554.46     14.98 o 
  12   3   1      146.22      158.36      7.82 o 
  13   3   1       53.94       56.61      5.43 o 
  14   3   1      537.21      525.33     18.10 o 
  15   3   1      254.05      285.60     12.39 o 
  16   3   1      183.41      197.82     10.68 o 
  17   3   1      129.47      117.75      8.08 o 
  18   3   1      102.39       93.22      7.80 o 
  19   3   1        7.19        9.54      4.10 o 
  20   3   1       56.24       59.38      6.75 o 
  21   3   1        2.77        5.83      3.99 o 
  22   3   1        1.22       -2.27      3.83 o 
  23   3   1        1.12       -0.57      3.69 o 
  24   3   1        5.94        3.03      6.09 o 
  25   3   1        5.12       10.50      7.65 o 
 -23   4   1        3.98        8.62      6.78 o 
 -22   4   1        5.27        2.73      5.04 o 
 -21   4   1        4.30        2.33      4.88 o 
 -20   4   1       45.43       57.92      8.45 o 
 -19   4   1      167.45      145.88     12.34 o 
 -18   4   1       10.96       11.97      5.09 o 
 -17   4   1       57.64       68.53      7.86 o 
 -16   4   1       10.01       10.24      4.47 o 
 -15   4   1       23.13       29.21      5.83 o 
 -14   4   1       12.67       20.20      4.92 o 
 -13   4   1       35.68       37.27      4.90 o 
 -12   4   1        5.19        0.40      3.25 o 
 -11   4   1        2.25        7.75      3.44 o 
 -10   4   1      113.37      103.93      4.76 o 
  -9   4   1      146.03      172.58      7.18 o 
  -8   4   1       33.23       41.02      3.59 o 
  -7   4   1       40.56       42.71      3.36 o 
  -6   4   1        9.05        7.60      2.26 o 
  -5   4   1       22.60       18.91      2.65 o 
  -4   4   1      167.45      164.33      6.00 o 
  -3   4   1       72.96       78.80      4.35 o 
  -2   4   1      342.13      293.73     11.30 o 
  -1   4   1       69.04       69.01      3.26 o 
   0   4   1     7273.70     6483.11    166.67 o 
   1   4   1     1566.47     1403.89     27.02 o 
   2   4   1      103.63      117.20      6.51 o 
   3   4   1      149.14      131.65      4.38 o 
   4   4   1       19.24       25.00      2.04 o 
   5   4   1     1124.50     1113.21     35.40 o 
   6   4   1       83.04       83.77      3.70 o 
   7   4   1       95.42      106.38      4.83 o 
   8   4   1      261.56      263.42      9.33 o 
   9   4   1       60.58       64.49      3.61 o 
  10   4   1      153.35      150.55      6.02 o 
  11   4   1        0.45       -1.87      1.87 o 
  12   4   1        1.85        4.20      1.99 o 
  13   4   1      118.07      122.64      6.56 o 
  14   4   1       52.21       61.41      5.75 o 
  15   4   1        3.30        5.65      3.22 o 
  16   4   1       96.90       91.81      7.62 o 
  17   4   1       81.13       81.46      9.17 o 
  18   4   1       91.70      108.14     10.31 o 
  19   4   1      160.62      152.37     13.20 o 
  20   4   1        5.90        3.05      4.41 o 
  21   4   1        0.19       -0.94      4.13 o 
  22   4   1       23.88       33.10      9.54 o 
  23   4   1        2.39       -3.74      5.23 o 
 -22   5   1        2.76       -5.44      5.86 o 
 -21   5   1        2.42        3.64      5.39 o 
 -20   5   1       38.40       49.19      9.06 o 
 -19   5   1        2.40        7.51      6.11 o 
 -18   5   1       52.10       67.87      9.35 o 
 -17   5   1      245.93      350.09     80.54 o 
 -16   5   1        9.19        9.35      7.57 o 
 -15   5   1       80.09       84.17      9.73 o 
 -14   5   1       53.81       67.97      7.73 o 
 -13   5   1        0.43       -4.12      4.12 o 
 -12   5   1       39.30       29.76      5.41 o 
 -11   5   1       32.89       34.59      5.10 o 
 -10   5   1       39.93       50.19      5.53 o 
  -9   5   1       98.70       88.36      6.15 o 
  -8   5   1      281.64      302.94     11.61 o 
  -7   5   1        5.98        8.40      2.79 o 
  -6   5   1       29.93       32.06      3.89 o 
  -5   5   1       88.45       92.53      5.57 o 
  -4   5   1       84.22       78.67      4.84 o 
  -3   5   1       11.04       15.64      4.35 o 
  -2   5   1      534.72      523.54     16.57 o 
  -1   5   1      122.68      121.31      4.12 o 
   0   5   1      179.53      166.89     10.04 o 
   1   5   1      312.17      273.83     11.80 o 
   2   5   1       10.10       18.68      5.50 o 
   3   5   1        9.00        9.28      2.00 o 
   4   5   1      116.66      113.69      7.99 o 
   5   5   1       10.20       10.11      2.18 o 
   6   5   1       37.85       45.76      4.58 o 
   7   5   1        2.29        5.22      2.98 o 
   8   5   1      320.03      282.94     17.73 o 
   9   5   1      166.20      155.89      7.97 o 
  10   5   1        5.95        1.12      2.43 o 
  11   5   1       25.29       22.28      5.61 o 
  12   5   1       57.19       61.72      7.04 o 
  13   5   1       35.36       40.65      6.30 o 
  14   5   1       27.70       33.08      6.77 o 
  15   5   1       36.77       55.29      7.98 o 
  16   5   1      725.39      771.57     38.24 o 
  17   5   1       11.33        6.39      4.89 o 
  18   5   1       15.62       11.15      5.40 o 
  19   5   1       12.26        8.40      5.38 o 
  20   5   1        0.00        4.97      5.24 o 
  21   5   1       10.98        9.59      6.02 o 
  22   5   1        5.82        3.74      5.48 o 
 -20   6   1       18.12       13.80      7.03 o 
 -19   6   1        0.00        8.40      5.97 o 
 -18   6   1        6.67        6.38      5.64 o 
 -17   6   1        2.95        0.06      4.43 o 
 -16   6   1        4.38       -1.16      4.27 o 
 -15   6   1       50.76       44.01      8.22 o 
 -14   6   1      103.56      124.05     12.16 o 
 -13   6   1      178.44      198.69     15.45 o 
 -12   6   1       17.17        8.68      4.91 o 
 -11   6   1       35.34       37.61      6.59 o 
 -10   6   1       64.07       75.62      8.02 o 
  -9   6   1        9.31        9.64      4.30 o 
  -8   6   1        0.43       13.82      7.08 o 
  -7   6   1       12.99        9.43      3.57 o 
  -6   6   1       32.33       37.27      4.45 o 
  -5   6   1       76.62       73.99      7.07 o 
  -4   6   1      109.52      114.53      7.49 o 
  -3   6   1        0.08        9.00      3.38 o 
  -2   6   1       77.81       69.82      5.78 o 
  -1   6   1       44.22       47.32      5.43 o 
   0   6   1       55.66       87.51     10.51 o 
   1   6   1      696.69      644.00     25.35 o 
   2   6   1        2.60        3.82      2.57 o 
   3   6   1       33.15       36.29      4.29 o 
   4   6   1        3.58        0.69      3.05 o 
   5   6   1        0.64        0.26      2.37 o 
   6   6   1       58.24       65.52      5.47 o 
   7   6   1      111.90      106.05      6.86 o 
   8   6   1       47.08       49.35      4.90 o 
   9   6   1        5.79        3.84      3.14 o 
  10   6   1        7.45        6.54      3.28 o 
  11   6   1       18.11       10.69      4.83 o 
  12   6   1        1.22        3.29      4.05 o 
  13   6   1        2.94        5.28      4.47 o 
  14   6   1       85.01       81.26      9.26 o 
  15   6   1       37.99       28.29      6.92 o 
  16   6   1        1.17        5.02      7.52 o 
  17   6   1        0.47       -1.05      4.61 o 
  18   6   1        2.58        6.11      5.74 o 
  19   6   1       42.86       25.62      8.06 o 
  20   6   1        6.75        8.91      6.53 o 
 -17   7   1        0.11        0.41      4.81 o 
 -16   7   1      128.17      134.70     15.43 o 
 -15   7   1        0.01       -3.10      5.32 o 
 -14   7   1        4.67       26.73      9.00 o 
 -13   7   1        9.11       14.57      6.07 o 
 -12   7   1        0.08        0.10      4.27 o 
 -11   7   1       15.72       13.26      5.72 o 
 -10   7   1        0.93       -0.23      4.74 o 
  -9   7   1        5.64       -0.29      3.66 o 
  -8   7   1        6.88        2.80      4.36 o 
  -7   7   1        4.49        6.50      3.45 o 
  -6   7   1        0.15        7.42      3.84 o 
  -5   7   1        3.18        3.57      3.37 o 
  -4   7   1       14.82       10.54      3.98 o 
  -3   7   1       40.75       39.65      4.92 o 
  -2   7   1        1.30       -2.48      2.95 o 
  -1   7   1        3.50       -5.09      5.09 o 
   0   7   1       44.37       50.87      7.63 o 
   1   7   1       15.25        5.33      4.49 o 
   2   7   1       40.41       43.34      6.98 o 
   3   7   1       64.66       58.66      8.01 o 
   4   7   1        4.77        4.56      4.15 o 
   5   7   1       10.11       13.12      5.46 o 
   6   7   1        2.62       16.99      5.58 o 
   7   7   1        5.35        4.69      3.43 o 
   8   7   1       49.12       50.02      5.88 o 
   9   7   1        0.44        1.55      3.18 o 
  10   7   1       60.54       65.29      9.28 o 
  11   7   1       28.65       29.17      6.68 o 
  12   7   1        2.30       -3.03      4.55 o 
  13   7   1        0.85        1.81      4.53 o 
  14   7   1       45.92       45.47      8.45 o 
  15   7   1       39.25       39.23      8.33 o 
  16   7   1      102.24       98.17     12.39 o 
  17   7   1        5.61        2.49      5.46 o 
 -13   8   1        1.23        4.52      6.83 o 
 -12   8   1        0.08       -3.28      7.26 o 
 -11   8   1        1.52       -7.44      7.44 o 
 -10   8   1        2.74       -0.80      5.63 o 
  -9   8   1        2.28       10.41      8.94 o 
  -8   8   1        0.07        6.69      7.12 o 
  -7   8   1        0.31        6.93      8.11 o 
  -6   8   1        0.81       -0.36      4.60 o 
  -5   8   1       12.87        4.18      4.89 o 
  -4   8   1        0.52        1.63      4.63 o 
  -3   8   1        1.80        5.78      5.05 o 
  -2   8   1        1.57        7.38      5.43 o 
  -1   8   1        1.38        2.86      4.89 o 
   0   8   1       70.46       70.10     10.06 o 
   1   8   1        6.79       14.00      6.59 o 
   2   8   1       16.66        9.89      5.82 o 
   3   8   1        2.38        5.92      5.30 o 
   4   8   1       28.20       17.53      6.72 o 
   5   8   1       11.80        6.04      6.22 o 
   6   8   1        0.00       -4.06      4.38 o 
   7   8   1       31.30       14.79      6.50 o 
   8   8   1        5.53        4.44      6.38 o 
   9   8   1        6.34       10.72      6.97 o 
  10   8   1        0.25       -3.82      8.19 o 
  11   8   1        3.17       -0.72      8.96 o 
  12   8   1        0.96       -7.30      7.30 o 
  13   8   1        0.01       -1.42      6.21 o 
  -6   9   1        3.19       14.89      9.41 o 
  -5   9   1       15.40       11.17      8.66 o 
  -4   9   1        7.38        7.68     11.96 o 
  -3   9   1       15.40       19.61      8.40 o 
  -2   9   1       22.08       21.98      8.39 o 
  -1   9   1        0.28       -5.28      6.35 o 
   0   9   1        1.41        7.29      6.75 o 
   1   9   1       10.78       15.17      7.88 o 
   2   9   1        0.62       -4.75      6.68 o 
   3   9   1       20.98       23.31      8.67 o 
   4   9   1        2.24        1.56      6.26 o 
   5   9   1        0.00        1.44      5.57 o 
   6   9   1        0.12        9.36      7.80 o 
 -26   0   2       16.30       16.46     11.05 o 
 -25   0   2        0.01        1.33      6.76 o 
 -24   0   2        2.53       -2.52      6.86 o 
 -23   0   2        5.66        8.07     11.04 o 
 -22   0   2        0.02       -0.30      5.19 o 
 -21   0   2      141.57      126.15     15.19 o 
 -20   0   2       21.03       31.71      8.74 o 
 -19   0   2     1490.78     1268.50     71.85 o 
 -18   0   2        6.33       20.11      7.06 o 
 -17   0   2       38.65       39.81      7.87 o 
 -16   0   2      294.55      301.03     11.71 o 
 -15   0   2      204.84      208.61      9.38 o 
 -14   0   2      347.60      310.45     18.40 o 
 -13   0   2        1.14        4.84      5.18 o 
 -12   0   2        4.73        4.18      2.81 o 
 -11   0   2       33.03       83.16     12.57 o 
 -10   0   2      554.25      567.54     15.41 o 
  -9   0   2     1258.03     1524.07     36.38 o 
  -8   0   2     1267.62     1189.25     27.05 o 
  -7   0   2     1756.19     1926.57     40.45 o 
  -6   0   2        0.66        0.86      0.94 o 
  -5   0   2      523.88      568.05     11.32 o 
  -4   0   2     5343.59     5424.51    132.21 o 
  -3   0   2     1046.85     1162.53     33.33 o 
  -2   0   2     1063.58      566.91     63.04 o 
  -1   0   2    28294.67    27543.05    453.69 o 
   0   0   2     5235.73     5088.97     69.91 o 
   1   0   2    24371.45    23810.14    204.15 o 
   2   0   2    14982.19    15291.11    149.06 o 
   3   0   2     2326.34     2333.01     29.71 o 
   4   0   2      949.28      780.23     14.43 o 
   5   0   2        0.62       -0.79      1.40 o 
   6   0   2        5.52       -0.36      1.01 o 
   7   0   2     1415.98     1441.68     43.50 o 
   8   0   2     1712.81     1599.16     38.97 o 
   9   0   2     1506.54     1826.92     94.06 o 
  10   0   2     2416.18     2614.34    116.02 o 
  11   0   2        4.24       -1.54      1.80 o 
  12   0   2       65.73       62.71      4.73 o 
  13   0   2      283.07      289.46     13.44 o 
  14   0   2       45.40       50.35      4.54 o 
  15   0   2      504.42      449.82     17.81 o 
  16   0   2      636.55      523.60     21.20 o 
  17   0   2      226.72      193.27     16.74 o 
  18   0   2        2.57        1.23      3.83 o 
  19   0   2       44.70       26.56      5.12 o 
  20   0   2       17.76       25.21      8.33 o 
  21   0   2        0.13       -4.43      8.63 o 
  22   0   2       25.00       35.89     13.90 o 
  23   0   2        1.88        2.14      5.99 o 
  24   0   2      346.55      380.27     33.36 o 
  25   0   2       96.87      140.16     19.70 o 
  26   0   2        0.82       18.90      9.96 o 
 -26   1   2        7.23        3.08      5.48 o 
 -25   1   2       25.89       26.42      7.78 o 
 -24   1   2        0.04        0.96      4.45 o 
 -23   1   2       12.58       15.05      5.80 o 
 -22   1   2        6.17        0.14      5.39 o 
 -21   1   2        1.98       10.43      4.71 o 
 -20   1   2        4.17        9.45      4.53 o 
 -19   1   2       14.84       31.04      6.14 o 
 -18   1   2      273.63      271.92     13.17 o 
 -17   1   2       46.96       46.27      4.89 o 
 -16   1   2       21.84       31.42      3.81 o 
 -15   1   2      143.16      174.96      8.33 o 
 -14   1   2       65.33       63.26      4.65 o 
 -13   1   2      781.29      773.64     28.19 o 
 -12   1   2       15.92       13.83      2.39 o 
 -11   1   2       49.57       40.14      3.13 o 
 -10   1   2     2523.80     2738.70     60.61 o 
  -9   1   2      159.52      157.43      6.15 o 
  -8   1   2     2572.00     2608.75     44.08 o 
  -7   1   2      821.50      806.61     21.59 o 
  -6   1   2     1232.92     1175.25     14.77 o 
  -5   1   2      257.69      211.47      5.34 o 
  -4   1   2       44.57       30.74      1.71 o 
  -3   1   2      214.42      189.64      3.27 o 
  -2   1   2       64.83       60.40      1.89 o 
  -1   1   2       56.65       39.88      1.01 o 
   0   1   2      278.46      235.87      4.63 o 
   1   1   2       30.58       24.62      1.74 o 
   2   1   2      101.16       86.00      2.18 o 
   3   1   2      297.74      244.96      5.96 o 
   4   1   2     1007.35     1002.17     15.81 o 
   5   1   2       38.15       34.11      1.87 o 
   6   1   2      340.85      384.45     12.17 o 
   7   1   2      151.85      184.23      4.82 o 
   8   1   2      389.61      455.39      9.14 o 
   9   1   2      166.09      169.77      5.07 o 
  10   1   2       10.72       10.55      1.61 o 
  11   1   2      189.25      224.36      6.79 o 
  12   1   2        3.37        2.17      2.30 o 
  13   1   2      227.06      231.80      7.10 o 
  14   1   2       66.46       63.52      4.09 o 
  15   1   2      878.28      863.60     22.75 o 
  16   1   2     1484.50     1463.47     37.65 o 
  17   1   2        0.76       -0.05      2.11 o 
  18   1   2       33.89       38.12      3.71 o 
  19   1   2       10.33       18.64      6.94 o 
  20   1   2       15.99       19.88      7.03 o 
  21   1   2      105.87      114.72      8.78 o 
  22   1   2       42.69       53.03      7.74 o 
  23   1   2        1.29       22.14     13.99 o 
  24   1   2       10.93        4.11      5.01 o 
  25   1   2       35.35       46.26      8.76 o 
  26   1   2        6.74       10.96      6.36 o 
 -25   2   2        0.11        1.43      5.79 o 
 -24   2   2        1.25        4.69      5.39 o 
 -23   2   2        0.51        3.36      4.68 o 
 -22   2   2        0.60       -1.88      3.52 o 
 -21   2   2        1.15        5.10      3.99 o 
 -20   2   2        8.82       12.67      3.97 o 
 -19   2   2       55.06       55.14      5.80 o 
 -18   2   2       26.15       26.04      4.18 o 
 -17   2   2       34.63       36.52      4.33 o 
 -16   2   2        3.95        3.33      2.64 o 
 -15   2   2        8.06       13.72      3.21 o 
 -14   2   2       44.51       43.67      4.36 o 
 -13   2   2        1.76        7.13      3.51 o 
 -12   2   2        0.25        4.22      2.26 o 
 -11   2   2      111.09      128.85      8.15 o 
 -10   2   2      318.70      344.98      9.73 o 
  -9   2   2      352.22      368.04      9.62 o 
  -8   2   2       14.03       14.96      1.89 o 
  -7   2   2      201.02      189.52      4.35 o 
  -6   2   2       24.51       26.74      1.42 o 
  -5   2   2      691.75      691.93     10.19 o 
  -4   2   2      306.70      295.42      6.27 o 
  -3   2   2      329.47      285.55      9.44 o 
  -2   2   2       10.36        6.13      1.08 o 
  -1   2   2       43.24       42.53      3.35 o 
   0   2   2    19669.87    20122.07    308.87 o 
   1   2   2      373.54      377.83     13.86 o 
   2   2   2     1409.39     1468.26     53.74 o 
   3   2   2     1326.60     1308.72     36.74 o 
   4   2   2      232.22      220.23      4.77 o 
   5   2   2     1495.08     1538.65     41.59 o 
   6   2   2     1053.67     1044.51     19.98 o 
   7   2   2       46.42       60.60      2.56 o 
   8   2   2      616.79      700.86     14.58 o 
   9   2   2       49.14       47.00      5.25 o 
  10   2   2      386.26      403.74      9.91 o 
  11   2   2        0.04        0.02      1.50 o 
  12   2   2       10.61       11.03      3.30 o 
  13   2   2       19.69       17.44      3.14 o 
  14   2   2       30.28       28.97      2.86 o 
  15   2   2       11.79       22.88      3.28 o 
  16   2   2       49.50       49.32      3.70 o 
  17   2   2       58.46       47.63      5.17 o 
  18   2   2       23.69       37.82      4.78 o 
  19   2   2       13.77       10.25      4.70 o 
  20   2   2        6.26        1.53      3.09 o 
  21   2   2        0.33       -0.31      3.65 o 
  22   2   2        4.93        8.84      4.44 o 
  23   2   2        3.09        7.93      5.13 o 
  24   2   2        5.30        4.64      5.14 o 
  25   2   2        0.91        7.66      5.84 o 
 -24   3   2        0.31       -6.14      6.59 o 
 -23   3   2       28.90       41.94     10.99 o 
 -22   3   2        6.76       -1.21      4.91 o 
 -21   3   2        4.02        7.14      4.94 o 
 -20   3   2       11.14        9.51      5.38 o 
 -19   3   2        0.50        0.52      5.41 o 
 -18   3   2      209.77      196.46     13.62 o 
 -17   3   2      105.98       68.48     12.36 o 
 -16   3   2       40.59       53.21      5.12 o 
 -15   3   2        0.34        0.80      2.88 o 
 -14   3   2       26.19       17.83      2.98 o 
 -13   3   2      110.32      107.66      5.82 o 
 -12   3   2        2.55        2.94      1.90 o 
 -11   3   2       85.80       94.50      6.09 o 
 -10   3   2      890.38      921.39     23.25 o 
  -9   3   2       99.05       85.91      3.28 o 
  -8   3   2     2527.65     2340.81     72.12 o 
  -7   3   2       91.74       78.10      2.24 o 
  -6   3   2      237.52      217.06      6.52 o 
  -5   3   2        0.12        2.12      1.34 o 
  -4   3   2      247.62      207.10      7.53 o 
  -3   3   2     1292.82     1329.66     55.96 o 
  -2   3   2      181.53      200.87      5.67 o 
  -1   3   2        8.66       12.16      2.48 o 
   0   3   2      114.75      122.29      6.67 o 
   1   3   2       87.54       86.68      3.36 o 
   2   3   2        2.22        5.12      1.46 o 
   3   3   2      118.84      122.39      4.13 o 
   4   3   2      129.29      132.28      4.54 o 
   5   3   2      231.42      230.54      6.52 o 
   6   3   2      306.63      308.70      8.57 o 
   7   3   2      181.77      175.04      5.96 o 
   8   3   2     1083.28     1119.34     27.11 o 
   9   3   2       99.97      102.85      4.45 o 
  10   3   2       61.42       74.41      3.88 o 
  11   3   2       54.62       48.54      4.38 o 
  12   3   2       60.37       53.29      3.68 o 
  13   3   2       55.15       53.31      3.95 o 
  14   3   2       46.16       40.18      3.41 o 
  15   3   2        0.00       -1.03      2.64 o 
  16   3   2     1965.51     2006.17     65.88 o 
  17   3   2      130.02      134.62      9.59 o 
  18   3   2        7.94        4.42      3.61 o 
  19   3   2        6.35        6.17      3.77 o 
  20   3   2        8.68       23.17      7.23 o 
  21   3   2       36.76       40.10      6.61 o 
  22   3   2       28.36       25.87      6.15 o 
  23   3   2        0.95        1.72      4.05 o 
  24   3   2       11.55       19.26      8.91 o 
 -23   4   2        1.16        4.06      6.39 o 
 -22   4   2        9.60       17.08      6.61 o 
 -21   4   2       24.95       28.96      8.99 o 
 -20   4   2        0.00       -0.85      4.17 o 
 -19   4   2      178.59      169.56     13.48 o 
 -18   4   2        0.65       -3.15      4.22 o 
 -17   4   2       46.57       58.21      8.11 o 
 -16   4   2       97.58      113.34     10.57 o 
 -15   4   2       19.18       29.96      6.30 o 
 -14   4   2        3.40       10.27      4.16 o 
 -13   4   2      119.87      130.99      9.57 o 
 -12   4   2       43.60       52.45      5.83 o 
 -11   4   2      125.14      115.83      8.10 o 
 -10   4   2        0.91        1.54      2.74 o 
  -9   4   2       69.20       74.06      4.90 o 
  -8   4   2       67.89       61.02      3.98 o 
  -7   4   2       32.20       39.89      3.33 o 
  -6   4   2       11.26       21.23      2.77 o 
  -5   4   2      110.60      108.76      9.93 o 
  -4   4   2      351.37      353.92     10.32 o 
  -3   4   2      102.45       99.01      4.85 o 
  -2   4   2        0.43        4.30      2.03 o 
  -1   4   2     2233.10     2007.35     47.13 o 
   0   4   2       65.01       74.09      3.13 o 
   1   4   2     3463.23     3309.29     70.21 o 
   2   4   2     1035.47     1005.61     21.43 o 
   3   4   2        0.02        1.16      2.23 o 
   4   4   2        8.47       12.12      3.26 o 
   5   4   2       71.57       62.22      3.36 o 
   6   4   2        9.09       18.37      2.15 o 
   7   4   2      873.35      911.59     22.00 o 
   8   4   2       65.24       63.29      4.00 o 
   9   4   2      130.59      139.24      6.28 o 
  10   4   2      166.79      176.53      8.77 o 
  11   4   2       46.94       48.02      3.65 o 
  12   4   2       63.53       58.04      4.32 o 
  13   4   2        9.44       11.11      3.69 o 
  14   4   2        0.01        5.50      5.51 o 
  15   4   2      100.68       99.91      7.53 o 
  16   4   2       90.08       99.30     10.67 o 
  17   4   2       63.78       77.19      7.77 o 
  18   4   2        0.06       -0.76      5.21 o 
  19   4   2       12.28       10.88      4.50 o 
  20   4   2        3.74       11.53      8.95 o 
  21   4   2       10.87       13.65      8.00 o 
  22   4   2        0.40       -1.52      5.17 o 
  23   4   2        0.02        5.20      5.82 o 
 -22   5   2        1.76        0.09      6.08 o 
 -21   5   2        3.88        7.76      6.27 o 
 -20   5   2        1.43        2.82      5.01 o 
 -19   5   2        0.11        5.33      4.74 o 
 -18   5   2       14.50       12.58      5.87 o 
 -17   5   2        8.11       27.71     11.62 o 
 -16   5   2      163.31      161.75     13.52 o 
 -15   5   2       19.61       22.12      6.15 o 
 -14   5   2       36.71       36.48      9.62 o 
 -13   5   2        0.22       -4.17      4.17 o 
 -12   5   2        0.02       -3.76      3.76 o 
 -11   5   2        2.04        6.33      3.74 o 
 -10   5   2       91.47       82.85      6.90 o 
  -9   5   2       68.45       66.07      4.94 o 
  -8   5   2       13.67       14.75      3.02 o 
  -7   5   2       37.51       42.85      4.12 o 
  -6   5   2       24.48       22.51      6.08 o 
  -5   5   2      100.84      103.47      5.73 o 
  -4   5   2        0.83       -0.35      2.30 o 
  -3   5   2       82.05       96.47      5.47 o 
  -2   5   2        0.60        5.62      2.40 o 
  -1   5   2       32.96       33.66      3.78 o 
   0   5   2       60.36       52.86      3.44 o 
   1   5   2       39.11       36.17      4.27 o 
   2   5   2        5.48        8.01      1.85 o 
   3   5   2       82.58       77.36      4.21 o 
   4   5   2      112.83      108.04      6.45 o 
   5   5   2       26.60       30.83      3.13 o 
   6   5   2        0.05       -1.10      1.67 o 
   7   5   2       38.26       36.83      3.54 o 
   8   5   2      144.40      128.32      5.87 o 
   9   5   2       46.86       42.62      6.19 o 
  10   5   2        7.19        5.75      2.63 o 
  11   5   2      305.67      281.80     10.11 o 
  12   5   2        7.33        8.27      2.56 o 
  13   5   2       57.31       54.82      5.97 o 
  14   5   2       61.90       64.94      8.19 o 
  15   5   2      480.36      492.82     25.98 o 
  16   5   2        5.80       11.49     13.24 o 
  17   5   2       20.01       23.27      6.67 o 
  18   5   2       16.64        7.56      4.98 o 
  19   5   2        0.18        0.99      4.56 o 
  20   5   2       23.95       31.28      8.33 o 
  21   5   2        2.66       12.53      6.28 o 
  22   5   2        0.00        3.34      5.17 o 
 -20   6   2        3.67        2.42      5.37 o 
 -19   6   2        8.41        6.14      5.80 o 
 -18   6   2        4.84       14.62      6.55 o 
 -17   6   2        7.02       10.50      5.97 o 
 -16   6   2       23.85       25.64      8.05 o 
 -15   6   2       14.44        9.71      7.82 o 
 -14   6   2        2.44       11.36      5.80 o 
 -13   6   2       16.74       19.89      6.10 o 
 -12   6   2       12.11       23.01      6.19 o 
 -11   6   2        2.55       13.50      6.33 o 
 -10   6   2       21.67       23.68      6.93 o 
  -9   6   2       54.07       61.24      6.51 o 
  -8   6   2        1.98        1.78      2.97 o 
  -7   6   2        8.47        4.36      3.20 o 
  -6   6   2       38.47       38.49      4.53 o 
  -5   6   2       33.28       42.81      4.53 o 
  -4   6   2       10.47       14.39      6.93 o 
  -3   6   2       75.09       84.39      6.42 o 
  -2   6   2        0.05        0.76      2.39 o 
  -1   6   2        0.45        3.36      2.51 o 
   0   6   2     1785.73     1709.47     53.66 o 
   1   6   2      183.30      185.75     10.09 o 
   2   6   2      241.00      226.24      8.32 o 
   3   6   2       45.16       43.20      3.72 o 
   4   6   2        0.05        2.16      2.13 o 
   5   6   2      148.25      131.49      6.15 o 
   6   6   2      257.31      248.28     11.43 o 
   7   6   2       11.43       14.61      3.81 o 
   8   6   2      115.77      112.30      7.32 o 
   9   6   2        8.92        9.55      3.41 o 
  10   6   2       22.20       16.63      6.33 o 
  11   6   2        0.04        7.56      4.44 o 
  12   6   2        1.91        2.41      3.83 o 
  13   6   2        3.83       -1.13      3.80 o 
  14   6   2        0.86        2.30      4.06 o 
  15   6   2       26.07       18.02      6.33 o 
  16   6   2        0.01        7.62      5.34 o 
  17   6   2       61.75       61.18      9.35 o 
  18   6   2        8.36        5.69      6.11 o 
  19   6   2        1.20        5.16      5.66 o 
  20   6   2        2.21        1.02      5.29 o 
 -17   7   2       18.79       12.92      7.06 o 
 -16   7   2       89.65       93.37     12.29 o 
 -15   7   2        2.47        5.07      6.08 o 
 -14   7   2       28.55       26.89      7.81 o 
 -13   7   2       56.36       67.22     10.08 o 
 -12   7   2        0.66       -1.17      5.16 o 
 -11   7   2        5.34       14.01      6.80 o 
 -10   7   2       15.48        9.53      5.07 o 
  -9   7   2        7.87       13.58     10.41 o 
  -8   7   2       46.21       46.45     11.41 o 
  -7   7   2        0.00        1.32      2.97 o 
  -6   7   2        0.65        3.22      3.30 o 
  -5   7   2       13.82       17.42      4.40 o 
  -4   7   2       76.88       74.17      6.24 o 
  -3   7   2       15.87       14.85      6.72 o 
  -2   7   2       44.53       55.21      6.01 o 
  -1   7   2        0.76        6.84      3.44 o 
   0   7   2       55.49       62.59      7.53 o 
   1   7   2       23.91       29.99      6.12 o 
   2   7   2        0.03       -4.53      4.53 o 
   3   7   2        4.71       15.85      5.17 o 
   4   7   2        3.58       12.27      6.64 o 
   5   7   2        0.24        5.21      4.48 o 
   6   7   2        1.69        0.55      3.02 o 
   7   7   2        0.05        3.53      3.08 o 
   8   7   2       18.04       18.41      5.41 o 
   9   7   2       37.83       30.80      7.70 o 
  10   7   2       33.62       38.83      6.66 o 
  11   7   2        5.04        9.26      5.00 o 
  12   7   2       23.58       20.82      6.18 o 
  13   7   2        9.50        8.16      5.48 o 
  14   7   2       15.48       11.04      6.20 o 
  15   7   2        1.04        1.51      4.96 o 
  16   7   2       54.28       44.82      9.23 o 
  17   7   2       13.38       12.68      7.09 o 
 -13   8   2       92.27       90.72     13.46 o 
 -12   8   2        5.82       14.08      7.12 o 
 -11   8   2       32.98       27.34     14.18 o 
 -10   8   2        4.34       10.73      6.03 o 
  -9   8   2        0.54        3.69      6.32 o 
  -8   8   2        0.64       -3.45      4.81 o 
  -7   8   2        4.31        3.43      6.22 o 
  -6   8   2        0.27        1.13      5.46 o 
  -5   8   2       46.44       68.96     15.06 o 
  -4   8   2        8.27        5.70      4.95 o 
  -3   8   2        4.59       15.05      7.34 o 
  -2   8   2       24.34       10.74      6.55 o 
  -1   8   2       38.37       39.17      7.96 o 
   0   8   2       25.65       13.31      6.13 o 
   1   8   2       90.79       73.38     10.05 o 
   2   8   2       22.91       12.28      6.09 o 
   3   8   2        0.00        3.01      4.79 o 
   4   8   2        0.03       -3.10      4.66 o 
   5   8   2        1.24        4.28      4.90 o 
   6   8   2        4.76        5.50      5.13 o 
   7   8   2       28.75       23.34      6.16 o 
   8   8   2        1.72        5.69     12.53 o 
   9   8   2        0.31        2.97      7.46 o 
  10   8   2        4.93        3.75      6.14 o 
  11   8   2        2.73        3.99      6.60 o 
  12   8   2        6.37       23.90     16.86 o 
  13   8   2        1.91       -0.14      5.76 o 
  -6   9   2        0.01       11.46     10.78 o 
  -5   9   2        0.46       10.08      7.93 o 
  -4   9   2        0.65       -1.30      6.27 o 
  -3   9   2        0.50       -0.69      6.05 o 
  -2   9   2        0.04        4.28      6.29 o 
  -1   9   2       17.64       13.60      7.33 o 
   0   9   2        0.82        7.89      6.71 o 
   1   9   2       49.09       27.31      8.93 o 
   2   9   2        0.95        6.62      6.69 o 
   3   9   2        5.11       17.56     10.05 o 
   4   9   2        2.69       -1.13      5.54 o 
   5   9   2        6.54       -0.15      6.87 o 
   6   9   2        0.00       -4.11      8.98 o 
 -25   1   3       51.25       52.92      9.44 o 
 -24   1   3        0.48        0.61      4.25 o 
 -23   1   3       34.81       45.95      8.14 o 
 -22   1   3        3.22        1.00      3.97 o 
 -21   1   3       24.02       24.30      5.72 o 
 -20   1   3        2.92        6.49      6.27 o 
 -19   1   3        3.18        6.43      3.62 o 
 -18   1   3       90.94       86.83      6.13 o 
 -17   1   3       17.47       33.71      4.14 o 
 -16   1   3        0.32        2.78      2.30 o 
 -15   1   3       23.00       38.85      3.83 o 
 -14   1   3       23.27       20.93      3.19 o 
 -13   1   3      156.94      150.20      6.34 o 
 -12   1   3      113.77      124.68      8.55 o 
 -11   1   3       55.30       59.90      2.03 o 
 -10   1   3     1179.65     1240.09     20.69 o 
  -9   1   3      479.82      496.08      9.41 o 
  -8   1   3     1898.92     1987.98     31.99 o 
  -7   1   3       83.51       68.10      3.99 o 
  -6   1   3      429.78      401.85      7.85 o 
  -5   1   3       33.12       48.67      2.37 o 
  -4   1   3     1295.16     1159.13     19.97 o 
  -3   1   3      593.49      510.62     10.50 o 
  -2   1   3      233.24      185.12      3.74 o 
  -1   1   3       88.05       75.20      2.27 o 
   0   1   3       65.85       63.41      1.92 o 
   1   1   3      601.37      542.61     14.81 o 
   2   1   3       46.97       34.84      2.44 o 
   3   1   3        1.83        1.16      0.38 o 
   4   1   3        0.22       -0.08      1.02 o 
   5   1   3     2149.00     2157.67     43.86 o 
   6   1   3      617.64      650.08     12.88 o 
   7   1   3      664.34      706.84     14.71 o 
   8   1   3     1714.96     1798.00     33.31 o 
   9   1   3        1.49        2.36      2.27 o 
  10   1   3       57.70       60.43      2.95 o 
  11   1   3      368.96      324.78      8.48 o 
  12   1   3        0.45        2.39      1.84 o 
  13   1   3        6.38        9.94      2.05 o 
  14   1   3      622.76      596.62     21.32 o 
  15   1   3        2.74        5.69      2.38 o 
  16   1   3     2440.62     2435.33     63.46 o 
  17   1   3     1276.31     1247.84     35.01 o 
  18   1   3        0.56       -0.16      3.36 o 
  19   1   3        2.86        1.59      2.46 o 
  20   1   3       30.70       34.77      5.37 o 
  21   1   3       32.78       37.12      5.65 o 
  22   1   3       69.35       56.52      6.40 o 
  23   1   3        7.76        5.87      4.80 o 
  24   1   3        0.52       -4.91      5.23 o 
  25   1   3      101.28      121.40     15.28 o 
 -25   2   3        1.31       -6.40      6.76 o 
 -24   2   3        0.01        5.95      6.39 o 
 -23   2   3       31.46       27.67      6.91 o 
 -22   2   3        6.62        9.94      4.15 o 
 -21   2   3       57.65       62.80      7.78 o 
 -20   2   3      113.97       93.31      8.14 o 
 -19   2   3      178.63      145.18      8.47 o 
 -18   2   3      294.35      287.16     13.39 o 
 -17   2   3       20.20       21.86      4.53 o 
 -16   2   3        6.74        9.62      3.56 o 
 -15   2   3      123.58      114.20      7.08 o 
 -14   2   3       43.68       42.09      4.00 o 
 -13   2   3        5.14        7.87      2.39 o 
 -12   2   3       50.62       58.45      5.67 o 
 -11   2   3       23.04       36.22      3.56 o 
 -10   2   3      492.21      459.30     12.71 o 
  -9   2   3     1046.16     1117.53     25.88 o 
  -8   2   3      311.91      281.22      5.34 o 
  -7   2   3       57.18       75.05      2.45 o 
  -6   2   3      234.04      300.74      5.87 o 
  -5   2   3       22.42       24.62      1.74 o 
  -4   2   3      132.33      154.48      4.60 o 
  -3   2   3       81.70       77.44      3.43 o 
  -2   2   3        9.49       13.44      2.64 o 
  -1   2   3      175.06      178.93      6.31 o 
   0   2   3     1302.55     1296.45     20.95 o 
   1   2   3      138.27      128.53      3.26 o 
   2   2   3      513.48      458.67     11.23 o 
   3   2   3        8.23       10.69      1.25 o 
   4   2   3       76.54       96.82      3.71 o 
   5   2   3      143.61      190.78      4.65 o 
   6   2   3      215.40      274.40      7.83 o 
   7   2   3     1846.29     2049.81     50.82 o 
   8   2   3     4423.06     4852.18     97.53 o 
   9   2   3      184.31      213.62      6.35 o 
  10   2   3      429.66      435.55     10.92 o 
  11   2   3      324.97      346.64     12.76 o 
  12   2   3       45.61       50.46      3.94 o 
  13   2   3       26.58       26.57      2.91 o 
  14   2   3      219.45      230.03      8.42 o 
  15   2   3        0.38        0.50      2.44 o 
  16   2   3      423.04      365.72     14.16 o 
  17   2   3      275.37      244.26     13.66 o 
  18   2   3        9.90        5.88      3.19 o 
  19   2   3        0.80        5.64      3.43 o 
  20   2   3        4.94        5.02      3.72 o 
  21   2   3        1.31        0.74      3.26 o 
  22   2   3        0.09       -0.50      3.37 o 
  23   2   3       33.61       43.94     10.01 o 
  24   2   3       82.32       99.32     11.29 o 
  25   2   3      117.76       98.95     15.78 o 
 -24   3   3        1.84       10.26      7.42 o 
 -23   3   3        0.66        6.11      6.34 o 
 -22   3   3       13.47       25.03      7.75 o 
 -21   3   3        0.21        1.83      4.16 o 
 -20   3   3        9.48       11.95      4.90 o 
 -19   3   3       29.99       26.89      7.62 o 
 -18   3   3       23.95       26.23      6.80 o 
 -17   3   3       30.57       37.39      4.72 o 
 -16   3   3       92.13       79.31      6.35 o 
 -15   3   3        4.88        7.83      2.65 o 
 -14   3   3      455.63      452.16     17.89 o 
 -13   3   3       15.37       16.26      3.78 o 
 -12   3   3       49.40       43.35      6.37 o 
 -11   3   3       32.52       37.10      4.01 o 
 -10   3   3       64.43       74.37      4.79 o 
  -9   3   3      997.76      942.28     24.54 o 
  -8   3   3      202.84      188.64      5.94 o 
  -7   3   3        1.44        0.65      1.17 o 
  -6   3   3        3.39        3.32      1.55 o 
  -5   3   3      548.31      537.92     13.20 o 
  -4   3   3      321.46      311.56     12.54 o 
  -3   3   3       66.81       73.27      3.43 o 
  -2   3   3       23.92       31.48      3.42 o 
  -1   3   3       30.52       26.62      1.75 o 
   0   3   3       21.12       24.00      1.78 o 
   1   3   3       73.21       76.27      2.86 o 
   2   3   3       74.96       67.35      4.63 o 
   3   3   3        9.94       11.40      2.12 o 
   4   3   3      255.97      255.32     11.23 o 
   5   3   3        8.85       17.79      4.94 o 
   6   3   3        8.60        6.39      1.89 o 
   7   3   3       35.71       39.27      2.99 o 
   8   3   3        6.53        8.50      4.14 o 
   9   3   3        0.01        5.60      3.76 o 
  10   3   3      192.90      165.79      9.03 o 
  11   3   3        0.26        0.24      1.74 o 
  12   3   3       84.16       83.01      4.60 o 
  13   3   3       95.39       95.22      5.27 o 
  14   3   3      204.78      207.01      8.46 o 
  15   3   3      162.14      167.28      8.22 o 
  16   3   3      709.11      706.71     33.19 o 
  17   3   3      147.80      155.55      9.70 o 
  18   3   3        0.22        7.16      4.20 o 
  19   3   3       19.25       25.74      4.88 o 
  20   3   3        0.06        2.62      3.60 o 
  21   3   3        7.03       13.69      9.13 o 
  22   3   3       12.45       12.94      4.73 o 
  23   3   3        2.33       -0.25      3.93 o 
  24   3   3        9.45       16.66      9.80 o 
 -23   4   3        2.99       12.05      9.79 o 
 -22   4   3        0.01       -2.21      5.95 o 
 -21   4   3       12.72       26.14      6.92 o 
 -20   4   3        2.19        2.46      4.66 o 
 -19   4   3       53.68       55.06      8.17 o 
 -18   4   3        8.67        8.82      5.14 o 
 -17   4   3       13.22       17.92      5.65 o 
 -16   4   3       51.29       56.95      7.55 o 
 -15   4   3        4.51       -0.04      4.30 o 
 -14   4   3      210.90      209.11     14.49 o 
 -13   4   3       16.01       14.59      4.38 o 
 -12   4   3       34.90       46.71      5.95 o 
 -11   4   3      247.38      260.31     13.95 o 
 -10   4   3      152.41      146.41     10.54 o 
  -9   4   3      216.76      205.48     10.63 o 
  -8   4   3        0.14        5.18      2.66 o 
  -7   4   3      141.51      142.51      6.35 o 
  -6   4   3       31.69       37.07      3.34 o 
  -5   4   3      775.53      776.91     25.39 o 
  -4   4   3      148.53      149.10      9.78 o 
  -3   4   3      613.22      612.59     17.58 o 
  -2   4   3       17.58       25.48      2.80 o 
  -1   4   3      205.36      210.88      8.21 o 
   0   4   3     2606.42     2581.77     50.83 o 
   1   4   3     4805.38     4963.86    110.51 o 
   2   4   3       35.35       37.44      2.89 o 
   3   4   3      785.79      797.18     18.71 o 
   4   4   3       18.96       26.38      4.40 o 
   5   4   3       14.19       23.64      2.98 o 
   6   4   3      904.00      875.43     21.27 o 
   7   4   3      187.86      197.30      7.48 o 
   8   4   3      250.20      243.98      7.96 o 
   9   4   3       30.16       35.16      4.01 o 
  10   4   3      208.38      198.20      9.14 o 
  11   4   3        0.20       -0.04      1.64 o 
  12   4   3       33.72       27.43      3.22 o 
  13   4   3       10.32       11.99      4.64 o 
  14   4   3        3.50        1.18      2.00 o 
  15   4   3        0.25        2.76      3.65 o 
  16   4   3        6.69       16.40      4.58 o 
  17   4   3       33.78       35.20      6.15 o 
  18   4   3        8.50       17.06      4.44 o 
  19   4   3        3.59        3.04      3.70 o 
  20   4   3        0.05        3.26      3.91 o 
  21   4   3        4.54        8.79      5.35 o 
  22   4   3        0.01        2.07      5.16 o 
  23   4   3        3.45       -4.62      6.70 o 
 -21   5   3        1.05        0.34      4.98 o 
 -20   5   3        1.64       21.06     12.27 o 
 -19   5   3        6.35        7.70      5.61 o 
 -18   5   3       16.76       75.04     32.52 o 
 -17   5   3        0.02       -4.23      5.04 o 
 -16   5   3       17.88        9.64      5.27 o 
 -15   5   3       27.17       28.14      6.55 o 
 -14   5   3       54.42       82.40      9.07 o 
 -13   5   3        0.03        2.19      4.84 o 
 -12   5   3       21.36       32.45      5.85 o 
 -11   5   3       11.96        8.81      6.37 o 
 -10   5   3      196.01      193.22     13.68 o 
  -9   5   3       36.16       39.81      4.41 o 
  -8   5   3      419.14      397.42     15.06 o 
  -7   5   3       52.15       59.28      6.90 o 
  -6   5   3        1.44        3.99      7.00 o 
  -5   5   3       19.22       24.68      3.30 o 
  -4   5   3       88.78       96.41      6.19 o 
  -3   5   3      193.92      186.28      9.92 o 
  -2   5   3       32.87       36.77      3.70 o 
  -1   5   3        0.02       -2.32      2.32 o 
   0   5   3       52.40       45.27      2.60 o 
   1   5   3        0.23       -1.56      1.56 o 
   2   5   3       33.52       24.77      2.79 o 
   3   5   3       21.41       22.62      4.52 o 
   4   5   3        3.55        4.79      2.52 o 
   5   5   3        2.70       -1.71      2.01 o 
   6   5   3        1.50       -0.27      2.15 o 
   7   5   3       50.92       47.20      3.99 o 
   8   5   3       78.46       87.01      4.92 o 
   9   5   3       27.92       36.10      3.66 o 
  10   5   3       48.32       55.06      5.97 o 
  11   5   3       18.01       16.12      4.87 o 
  12   5   3       19.31       15.98      2.92 o 
  13   5   3       12.17       22.78      4.44 o 
  14   5   3       29.95       33.34      8.36 o 
  15   5   3       15.71       15.30     10.54 o 
  16   5   3      153.84      166.69     13.13 o 
  17   5   3      157.43      149.77     17.56 o 
  18   5   3        1.59       -2.37      4.45 o 
  19   5   3        0.19       10.01      6.15 o 
  20   5   3        1.10        0.46      4.55 o 
  21   5   3        1.25        3.50      6.80 o 
 -19   6   3        1.46       -6.15      6.15 o 
 -18   6   3       12.95       12.10      6.73 o 
 -17   6   3        4.25        9.77      5.64 o 
 -16   6   3        1.92        0.21      4.91 o 
 -15   6   3        4.52        7.36      5.44 o 
 -14   6   3        1.87        4.58      4.91 o 
 -13   6   3       62.53       79.64      9.88 o 
 -12   6   3      108.06      103.00      9.89 o 
 -11   6   3       34.18       33.97      6.64 o 
 -10   6   3        0.23        3.80      5.94 o 
  -9   6   3        7.59        8.72      4.47 o 
  -8   6   3        0.14        0.46      2.61 o 
  -7   6   3        7.23       18.09      7.81 o 
  -6   6   3       35.00       40.32      5.21 o 
  -5   6   3       50.95       52.94      5.47 o 
  -4   6   3       34.62       40.52      5.65 o 
  -3   6   3        2.24        5.01      2.94 o 
  -2   6   3        0.17        2.55      2.71 o 
  -1   6   3      233.79      225.74     11.06 o 
   0   6   3      553.45      529.26     19.95 o 
   1   6   3       37.69       43.99      6.15 o 
   2   6   3      392.86      325.44     16.40 o 
   3   6   3       29.82       31.96      4.53 o 
   4   6   3        9.48       12.01      2.80 o 
   5   6   3        0.33        1.35      2.58 o 
   6   6   3        0.28       -2.25      2.99 o 
   7   6   3      103.41      102.10      6.26 o 
   8   6   3       46.01       47.32      4.40 o 
   9   6   3        2.65        1.05      2.75 o 
  10   6   3        0.44       -3.19      3.19 o 
  11   6   3       97.65       98.50      7.52 o 
  12   6   3        0.33        0.78      2.66 o 
  13   6   3       19.38       30.91      6.43 o 
  14   6   3        0.12        1.63      6.36 o 
  15   6   3        4.45       10.72      5.46 o 
  16   6   3        0.35       -3.41      4.82 o 
  17   6   3       44.71       40.59      8.57 o 
  18   6   3        2.92        1.42      4.87 o 
  19   6   3       18.41        9.71      7.78 o 
 -16   7   3       12.08       14.79      7.80 o 
 -15   7   3       21.79       27.70      8.37 o 
 -14   7   3       42.84       38.97      9.42 o 
 -13   7   3       45.03       37.71      8.23 o 
 -12   7   3       10.73        9.59      6.08 o 
 -11   7   3        0.06       -5.14      5.14 o 
 -10   7   3        1.68        3.79      4.98 o 
  -9   7   3       34.12       30.40      6.53 o 
  -8   7   3       59.87       63.02      8.03 o 
  -7   7   3        0.16        3.85      3.51 o 
  -6   7   3        0.32       -0.09      2.82 o 
  -5   7   3       32.90       26.71      4.42 o 
  -4   7   3        1.42        9.58      6.87 o 
  -3   7   3       21.85       25.96      5.06 o 
  -2   7   3        0.15       -3.60      3.60 o 
  -1   7   3        2.62        6.48      3.81 o 
   0   7   3       35.67       47.61      5.99 o 
   1   7   3       11.47       21.39      5.51 o 
   2   7   3       42.24       49.36      7.34 o 
   3   7   3        0.11       -4.56      4.56 o 
   4   7   3        1.76        3.62      4.28 o 
   5   7   3        3.95       12.21      4.94 o 
   6   7   3       17.54       13.23      5.34 o 
   7   7   3       28.32       36.01      6.84 o 
   8   7   3       13.36       11.15      4.43 o 
   9   7   3        8.73        4.91      3.99 o 
  10   7   3        0.48        0.90      3.54 o 
  11   7   3       13.36       10.78      5.58 o 
  12   7   3       15.17        5.69      4.97 o 
  13   7   3       15.00        8.63      5.69 o 
  14   7   3        8.73       14.93      6.05 o 
  15   7   3       18.22       20.23      6.93 o 
  16   7   3        2.30        3.79      5.39 o 
 -12   8   3       20.08       14.09      7.32 o 
 -11   8   3        0.51        0.16      6.64 o 
 -10   8   3        0.39       -1.46      4.84 o 
  -9   8   3       10.36       11.69      6.30 o 
  -8   8   3        0.38       -2.09      4.80 o 
  -7   8   3        0.06        6.60      4.96 o 
  -6   8   3        4.55        0.61      5.52 o 
  -5   8   3        1.76        7.87      5.24 o 
  -4   8   3       13.16       16.44      6.28 o 
  -3   8   3        3.95       18.94      7.55 o 
  -2   8   3       11.64        7.62      5.22 o 
  -1   8   3       33.88       28.21      7.79 o 
   0   8   3       21.22       20.27      6.73 o 
   1   8   3      201.36      191.93     16.55 o 
   2   8   3        6.05       21.08     10.49 o 
   3   8   3        1.77        8.44      5.36 o 
   4   8   3        0.29       -2.43      4.92 o 
   5   8   3        0.80        6.84      5.39 o 
   6   8   3       28.53       27.45      7.36 o 
   7   8   3        0.01       -0.10      4.23 o 
   8   8   3        8.34       16.77      9.08 o 
   9   8   3        3.36        3.48      6.23 o 
  10   8   3        0.51        0.84      5.52 o 
  11   8   3        0.02        6.42      7.24 o 
  12   8   3        0.35        3.94      7.01 o 
  -4   9   3        6.30       -5.13      7.39 o 
  -3   9   3        9.93        9.76      7.93 o 
  -2   9   3        0.31       -7.86      7.86 o 
  -1   9   3        0.49        3.78      6.38 o 
   0   9   3        7.84        5.83      6.52 o 
   1   9   3        0.59        6.16      6.36 o 
   2   9   3        0.00        1.58      5.74 o 
   3   9   3        8.35       15.18      7.54 o 
   4   9   3        0.02       -6.00      6.43 o 
 -25   0   4        1.99        6.70      7.98 o 
 -24   0   4        3.33        7.15      7.52 o 
 -23   0   4       49.20       43.70     32.98 o 
 -22   0   4        0.02        2.27      5.91 o 
 -21   0   4       34.35       20.32     10.37 o 
 -20   0   4       40.31       22.09      7.45 o 
 -19   0   4       29.03       46.51     18.74 o 
 -18   0   4      332.91      277.77     21.02 o 
 -17   0   4       14.04       10.99      7.97 o 
 -16   0   4        0.66        0.11      3.57 o 
 -15   0   4       22.33       35.95      3.91 o 
 -14   0   4      175.01      157.38      8.01 o 
 -13   0   4        5.64       13.08      3.73 o 
 -12   0   4      244.58      236.48      9.52 o 
 -11   0   4      600.84      625.80     18.67 o 
 -10   0   4      967.19     1020.81     28.90 o 
  -9   0   4     1290.49     1366.84     37.18 o 
  -8   0   4       92.60       98.70      4.57 o 
  -7   0   4        1.98        0.43      1.80 o 
  -6   0   4      157.66      204.06      9.11 o 
  -5   0   4     1336.20     1522.87     37.46 o 
  -4   0   4     1303.37     1346.75     49.52 o 
  -3   0   4     4163.66     4279.07    131.64 o 
  -2   0   4      137.14      129.13     13.49 o 
  -1   0   4     1615.60     1485.92    141.59 o 
   0   0   4      343.31      348.92      7.31 o 
   1   0   4      906.07      875.40     27.44 o 
   2   0   4     5512.23     5843.76     78.09 o 
   3   0   4      964.90      895.43     43.68 o 
   4   0   4       89.19      106.38      6.16 o 
   5   0   4      841.84      946.90     18.50 o 
   6   0   4     4837.29     5562.51    125.09 o 
   7   0   4       55.48       53.26      4.22 o 
   8   0   4     8311.73     9408.52    250.05 o 
   9   0   4      661.16      733.69     21.90 o 
  10   0   4      379.01      383.34     15.06 o 
  11   0   4      240.82      224.82     19.42 o 
  12   0   4      929.49      900.65     41.53 o 
  13   0   4       32.46       27.64      7.40 o 
  14   0   4      130.18      121.39     22.81 o 
  15   0   4      142.62      162.56     10.93 o 
  16   0   4       97.45       90.15      7.70 o 
  17   0   4      278.19      231.77     13.52 o 
  18   0   4      115.61       91.79      9.91 o 
  19   0   4       27.82       33.72      5.71 o 
  20   0   4       52.88       37.68     14.07 o 
  21   0   4       16.98       35.08      7.34 o 
  22   0   4        4.54       13.24      8.14 o 
  23   0   4       36.06       36.42     21.44 o 
  24   0   4       15.04       15.74     13.74 o 
  25   0   4       44.93       48.01     20.54 o 
 -25   1   4        4.69       12.12      6.73 o 
 -24   1   4        1.81        2.65      4.85 o 
 -23   1   4        3.04        4.57      5.02 o 
 -22   1   4        1.53        4.49      4.59 o 
 -21   1   4       22.17       21.43      5.68 o 
 -20   1   4        2.56        5.03      4.63 o 
 -19   1   4       16.64       10.15      4.32 o 
 -18   1   4       19.73       20.30      4.48 o 
 -17   1   4       39.41       37.13      4.43 o 
 -16   1   4        7.95        2.16      2.51 o 
 -15   1   4       62.34       55.73      4.37 o 
 -14   1   4        0.38       -0.96      2.14 o 
 -13   1   4      179.45      157.98      6.70 o 
 -12   1   4        0.31        1.52      1.44 o 
 -11   1   4       67.87       86.00      4.07 o 
 -10   1   4        7.99        6.86      1.31 o 
  -9   1   4      275.44      295.50      6.72 o 
  -8   1   4        2.04        2.23      1.14 o 
  -7   1   4       17.55       22.80      1.72 o 
  -6   1   4      141.65      166.46      4.56 o 
  -5   1   4      227.31      246.79      6.61 o 
  -4   1   4     1472.31     1335.44     58.47 o 
  -3   1   4      547.87      532.55      9.60 o 
  -2   1   4       60.85       54.23      1.96 o 
  -1   1   4        2.12       12.73      1.93 o 
   0   1   4       96.07      107.20      4.97 o 
   1   1   4        5.97       10.75      2.12 o 
   2   1   4       26.78       23.34      2.30 o 
   3   1   4       11.80       14.81      1.59 o 
   4   1   4      117.16      120.99      4.58 o 
   5   1   4      388.58      354.12      8.12 o 
   6   1   4        1.40        3.94      3.02 o 
   7   1   4       71.64       66.19      2.30 o 
   8   1   4      147.82      149.41      5.26 o 
   9   1   4       81.74       82.50      3.85 o 
  10   1   4        4.52        3.95      2.08 o 
  11   1   4      441.81      390.59     10.29 o 
  12   1   4       73.75       64.66      4.38 o 
  13   1   4       46.30       57.12      4.37 o 
  14   1   4      542.17      488.06     16.21 o 
  15   1   4      530.53      527.11     16.40 o 
  16   1   4      263.84      250.98     12.01 o 
  17   1   4     1551.53     1443.32     41.20 o 
  18   1   4       75.97       82.64      7.01 o 
  19   1   4       10.37       10.99      3.41 o 
  20   1   4       63.35       61.57      5.32 o 
  21   1   4       12.93       17.48      4.40 o 
  22   1   4        3.68        7.03      4.40 o 
  23   1   4        0.79        2.96      4.39 o 
  24   1   4        1.23        3.05      5.89 o 
  25   1   4       22.36       34.33     12.73 o 
 -24   2   4        1.38       -1.31      5.76 o 
 -23   2   4        4.60        3.54      5.21 o 
 -22   2   4        0.00        2.44      3.86 o 
 -21   2   4       28.81       20.87      5.58 o 
 -20   2   4        0.95       13.41      5.03 o 
 -19   2   4       34.04       32.17      7.80 o 
 -18   2   4       37.73       42.33      6.56 o 
 -17   2   4       56.97       49.77      4.96 o 
 -16   2   4        1.27       -0.96      2.47 o 
 -15   2   4       80.49       87.64      5.78 o 
 -14   2   4      113.36      107.82      5.84 o 
 -13   2   4      203.43      197.67     10.41 o 
 -12   2   4       17.98       13.98      3.89 o 
 -11   2   4      310.57      323.13     13.14 o 
 -10   2   4       57.60       64.49      3.93 o 
  -9   2   4       69.44       73.76      3.12 o 
  -8   2   4        0.18       -1.09      1.09 o 
  -7   2   4      195.76      179.08      4.58 o 
  -6   2   4        3.45        3.79      1.49 o 
  -5   2   4      491.84      519.60     10.60 o 
  -4   2   4      639.01      636.52     13.60 o 
  -3   2   4      111.94      121.31      3.24 o 
  -2   2   4       70.56       81.82      4.59 o 
  -1   2   4       17.25       19.79      2.35 o 
   0   2   4       25.48       30.33      2.55 o 
   1   2   4     2748.87     2711.36     63.19 o 
   2   2   4       58.01       56.81      3.19 o 
   3   2   4      128.33      124.35      3.72 o 
   4   2   4       44.26       43.23      1.99 o 
   5   2   4       61.60       58.12      3.02 o 
   6   2   4      225.94      230.52      5.63 o 
   7   2   4      115.63      148.96      4.55 o 
   8   2   4       90.86       96.18      3.83 o 
   9   2   4       12.15       10.30      1.89 o 
  10   2   4       84.01      103.22      4.83 o 
  11   2   4        0.99        8.25      3.31 o 
  12   2   4       32.03       41.01      3.74 o 
  13   2   4        5.73        9.85      4.18 o 
  14   2   4       42.73       44.47      3.78 o 
  15   2   4       10.09       21.01      3.06 o 
  16   2   4       52.56       47.54      5.58 o 
  17   2   4        0.17        9.44      3.34 o 
  18   2   4       28.75       21.86      3.78 o 
  19   2   4        0.01        3.75      3.40 o 
  20   2   4        7.36       -0.88      3.09 o 
  21   2   4       28.80       44.91      7.25 o 
  22   2   4        0.50       -1.18      3.55 o 
  23   2   4        6.71        2.38      4.51 o 
  24   2   4       20.42       15.39      7.61 o 
 -24   3   4        4.26        0.38      7.85 o 
 -23   3   4        4.04        4.36      6.39 o 
 -22   3   4        1.38       -4.30      5.81 o 
 -21   3   4       22.14       24.15      7.73 o 
 -20   3   4        0.69        5.90      4.74 o 
 -19   3   4        0.77       11.30      5.04 o 
 -18   3   4        0.02        0.16      2.68 o 
 -17   3   4       18.82       27.56      4.62 o 
 -16   3   4        1.30        5.53      2.78 o 
 -15   3   4        0.34        3.02      2.57 o 
 -14   3   4      338.97      316.74     13.98 o 
 -13   3   4      123.76      115.17      6.14 o 
 -12   3   4        2.36        9.79      4.33 o 
 -11   3   4      217.80      204.10      7.68 o 
 -10   3   4       93.97      101.24      4.98 o 
  -9   3   4      334.67      319.11     11.90 o 
  -8   3   4      385.31      364.57      8.57 o 
  -7   3   4      181.52      169.18      4.78 o 
  -6   3   4       17.18       13.69      2.42 o 
  -5   3   4      364.05      410.74      8.79 o 
  -4   3   4      256.67      253.95      6.28 o 
  -3   3   4      210.74      217.42      5.18 o 
  -2   3   4      395.42      418.13     11.27 o 
  -1   3   4        0.91        3.64      1.36 o 
   0   3   4       74.95       77.13      4.46 o 
   1   3   4       49.19       53.19      3.24 o 
   2   3   4       21.07       24.01      2.09 o 
   3   3   4      342.00      330.57      9.41 o 
   4   3   4       15.93       27.74      2.80 o 
   5   3   4      198.46      210.86      9.61 o 
   6   3   4       28.87       28.52      2.44 o 
   7   3   4      280.06      289.24      8.38 o 
   8   3   4      278.32      272.46      8.19 o 
   9   3   4       18.85       17.31      2.45 o 
  10   3   4        2.05       -0.17      2.19 o 
  11   3   4       75.00       78.69      4.90 o 
  12   3   4       12.13       13.25      2.53 o 
  13   3   4       27.10       30.60      3.42 o 
  14   3   4      225.14      214.31      8.67 o 
  15   3   4       91.49       75.73      5.37 o 
  16   3   4      183.02      206.21      9.37 o 
  17   3   4     1107.20     1039.78     35.38 o 
  18   3   4        0.17        5.37      3.93 o 
  19   3   4        1.90       -2.92      3.58 o 
  20   3   4       14.31        3.93      5.88 o 
  21   3   4        0.23        3.70      4.16 o 
  22   3   4       20.30       26.26      8.74 o 
  23   3   4        2.30        6.36      5.56 o 
  24   3   4        5.83       10.34     13.47 o 
 -22   4   4        0.53        0.14      5.31 o 
 -21   4   4        0.42        4.88      6.88 o 
 -20   4   4       24.05       31.20      7.54 o 
 -19   4   4       10.89       35.80     18.21 o 
 -18   4   4       57.42       71.94      9.03 o 
 -17   4   4        8.05       10.24      4.94 o 
 -16   4   4        0.09       -3.56      3.56 o 
 -15   4   4        1.66       -0.45      3.44 o 
 -14   4   4       22.64       12.93      4.70 o 
 -13   4   4       20.86       24.87      5.30 o 
 -12   4   4      190.36      218.73     12.84 o 
 -11   4   4       16.78       23.06      4.59 o 
 -10   4   4       46.17       51.47      5.82 o 
  -9   4   4      124.41      124.83      9.83 o 
  -8   4   4       32.53       33.09      3.33 o 
  -7   4   4       33.64       36.25      3.42 o 
  -6   4   4      104.70      113.26      5.54 o 
  -5   4   4       50.95       59.46      5.43 o 
  -4   4   4      166.13      174.37      7.28 o 
  -3   4   4      168.80      172.09      6.72 o 
  -2   4   4       62.50       63.07      3.97 o 
  -1   4   4        2.04        8.17      2.65 o 
   0   4   4      405.24      436.22     11.13 o 
   1   4   4       63.61       74.26      3.87 o 
   2   4   4       26.96       28.10      2.84 o 
   3   4   4       21.38       26.20      2.61 o 
   4   4   4        7.50        9.37      2.12 o 
   5   4   4       88.77       92.30      4.23 o 
   6   4   4      231.93      265.57      8.62 o 
   7   4   4       15.42       23.50      2.94 o 
   8   4   4      783.14      831.66     26.11 o 
   9   4   4       53.19       63.20      4.33 o 
  10   4   4        1.75        3.23      2.13 o 
  11   4   4       98.98      104.68      5.77 o 
  12   4   4      173.05      160.98      7.30 o 
  13   4   4        4.84        0.30      2.09 o 
  14   4   4        0.02        2.84      2.57 o 
  15   4   4       47.32       53.62      4.94 o 
  16   4   4       25.04       44.92      5.69 o 
  17   4   4       98.40      104.33      9.16 o 
  18   4   4       42.37       44.94      8.72 o 
  19   4   4        6.82        9.03      4.43 o 
  20   4   4        6.35       12.74      6.02 o 
  21   4   4        1.23        7.94      6.61 o 
  22   4   4        4.95        1.35      5.91 o 
 -21   5   4        1.79        8.30      6.51 o 
 -20   5   4        0.07       -1.68      5.28 o 
 -19   5   4       15.55       19.01      7.09 o 
 -18   5   4       25.20       34.93     10.37 o 
 -17   5   4        0.35       -3.03      4.99 o 
 -16   5   4        3.95        4.48      4.73 o 
 -15   5   4      116.39      118.63     11.09 o 
 -14   5   4       80.95       83.99      8.49 o 
 -13   5   4      251.48      257.24     16.30 o 
 -12   5   4       59.48       68.93     10.59 o 
 -11   5   4        4.53        6.86      6.86 o 
 -10   5   4       50.81       61.98     11.17 o 
  -9   5   4       74.41       86.62      8.46 o 
  -8   5   4      295.52      298.99     12.87 o 
  -7   5   4       23.77       32.82      5.29 o 
  -6   5   4       52.94       74.76      6.66 o 
  -5   5   4       33.45       48.56     10.20 o 
  -4   5   4      114.42       99.37      5.98 o 
  -3   5   4        2.75        9.65      4.53 o 
  -2   5   4       95.81       91.65      5.86 o 
  -1   5   4       48.81       49.61      5.16 o 
   0   5   4        5.89        4.21      2.64 o 
   1   5   4      125.59      116.65      5.30 o 
   2   5   4       23.34       29.30      3.04 o 
   3   5   4       12.89       14.64      2.93 o 
   4   5   4        0.60        0.61      2.80 o 
   5   5   4       18.29       30.51      3.45 o 
   6   5   4      100.65      110.85      5.89 o 
   7   5   4       13.97       20.18      3.20 o 
   8   5   4       14.37       14.11      3.11 o 
   9   5   4        1.99        0.91      2.78 o 
  10   5   4        0.43        1.20      2.17 o 
  11   5   4        0.61        1.19      2.34 o 
  12   5   4        5.30        5.74      2.84 o 
  13   5   4        6.99       11.57      3.12 o 
  14   5   4       54.35       54.51      5.23 o 
  15   5   4      113.69      116.57      8.97 o 
  16   5   4        2.08       -1.47      3.31 o 
  17   5   4       12.35       12.65      7.18 o 
  18   5   4       57.98       58.74     14.11 o 
  19   5   4       25.46       17.37      8.32 o 
  20   5   4        9.58       13.53      8.22 o 
  21   5   4        4.06       16.43      9.04 o 
 -19   6   4       26.32       17.39      7.68 o 
 -18   6   4       11.73       14.61      7.20 o 
 -17   6   4       44.92       38.21      9.82 o 
 -16   6   4        4.48       11.36      6.18 o 
 -15   6   4       10.97       21.34      6.83 o 
 -14   6   4       90.38       94.30     11.10 o 
 -13   6   4       60.04       71.66      9.44 o 
 -12   6   4        5.86        6.28      4.80 o 
 -11   6   4       80.12       98.58     10.77 o 
 -10   6   4        3.58        3.71      6.16 o 
  -9   6   4       31.41       36.94      5.83 o 
  -8   6   4        6.60        5.14      3.58 o 
  -7   6   4       13.37       23.92      5.57 o 
  -6   6   4       13.17       11.57      4.08 o 
  -5   6   4       40.21       45.07      5.17 o 
  -4   6   4      129.33      113.54      7.78 o 
  -3   6   4        0.25       -1.93      2.85 o 
  -2   6   4       73.67       64.35      5.70 o 
  -1   6   4       29.25       23.54      4.23 o 
   0   6   4       56.74       84.27      7.07 o 
   1   6   4      634.98      575.51     21.93 o 
   2   6   4      174.49      166.12      9.54 o 
   3   6   4       11.67       12.95      3.54 o 
   4   6   4        1.18        2.88      2.23 o 
   5   6   4       27.77       27.44      3.95 o 
   6   6   4       28.94       15.98      3.99 o 
   7   6   4       10.13       16.33      6.64 o 
   8   6   4       45.39       56.22      5.47 o 
   9   6   4       25.70       24.90      3.89 o 
  10   6   4        2.13        4.87      2.77 o 
  11   6   4        4.18        1.40      2.94 o 
  12   6   4        2.46        1.73      3.14 o 
  13   6   4        4.63        5.05      4.54 o 
  14   6   4       10.61        9.17      4.92 o 
  15   6   4       19.14       21.91      7.03 o 
  16   6   4        3.03       -0.70      4.48 o 
  17   6   4        4.93       -2.09      6.15 o 
  18   6   4       16.91       13.96     10.63 o 
 -16   7   4        9.77       20.89      8.19 o 
 -15   7   4        7.02        9.17      9.44 o 
 -14   7   4       16.21       15.08      7.15 o 
 -13   7   4       18.55       19.94      9.10 o 
 -12   7   4        7.91        4.43      5.27 o 
 -11   7   4       41.92       52.78      8.75 o 
 -10   7   4        5.82       12.11      6.16 o 
  -9   7   4       92.52       88.20     14.32 o 
  -8   7   4        3.59        6.82      4.64 o 
  -7   7   4       23.82       30.58      8.29 o 
  -6   7   4        1.46       -0.33      3.11 o 
  -5   7   4        1.11        5.61      3.68 o 
  -4   7   4        0.09        4.55      3.59 o 
  -3   7   4       14.86        9.30      4.59 o 
  -2   7   4       15.97       14.80      4.64 o 
  -1   7   4        5.34        3.71      3.90 o 
   0   7   4       31.50       33.58      8.22 o 
   1   7   4        3.75        5.89      3.93 o 
   2   7   4        0.34       -3.52      3.52 o 
   3   7   4       72.57       61.88     10.00 o 
   4   7   4        9.31        9.30      5.01 o 
   5   7   4       31.89       34.33      6.60 o 
   6   7   4        0.47       -0.71      3.82 o 
   7   7   4       13.03       16.19      5.31 o 
   8   7   4        0.00        0.38      3.81 o 
   9   7   4        0.08        4.23      4.34 o 
  10   7   4        0.00       -0.12      3.16 o 
  11   7   4       66.17       55.99      8.69 o 
  12   7   4       19.25       12.26      5.22 o 
  13   7   4       11.66       29.10      7.34 o 
  14   7   4        1.76        3.50      6.66 o 
  15   7   4        1.23        6.30      7.25 o 
 -11   8   4        0.08       -0.58      5.14 o 
 -10   8   4        0.00        6.31      6.03 o 
  -9   8   4        0.05        4.24      5.23 o 
  -8   8   4        0.03       -5.77      5.77 o 
  -7   8   4        2.28        7.97      6.63 o 
  -6   8   4        1.99        2.94      4.98 o 
  -5   8   4        0.11       -0.82      4.52 o 
  -4   8   4        3.15        0.85      4.45 o 
  -3   8   4        0.99        4.40      5.09 o 
  -2   8   4       11.11       24.34     10.95 o 
  -1   8   4       21.41       29.18      7.52 o 
   0   8   4      226.41      203.53     17.33 o 
   1   8   4       45.56       41.80      8.79 o 
   2   8   4      166.88      163.65     16.00 o 
   3   8   4       81.11       71.18     10.83 o 
   4   8   4        0.01        5.83      5.65 o 
   5   8   4        5.63        0.99      4.59 o 
   6   8   4        0.00        6.43      5.59 o 
   7   8   4        1.80        7.30      5.69 o 
   8   8   4        0.07       -0.17      6.01 o 
   9   8   4        0.24        7.19      6.68 o 
  10   8   4        3.16        1.29      5.71 o 
  11   8   4       10.95       13.05     10.84 o 
 -24   1   5        9.25       19.92     11.30 o 
 -23   1   5        3.54        4.60      4.92 o 
 -22   1   5       19.48       14.44      5.64 o 
 -21   1   5       15.20       13.22      4.60 o 
 -20   1   5        3.15        7.13      4.36 o 
 -19   1   5       13.25       18.87      5.43 o 
 -18   1   5       15.98        8.27      3.49 o 
 -17   1   5        3.77       -0.15      2.27 o 
 -16   1   5        7.54        1.76      2.46 o 
 -15   1   5        3.79        3.96      2.20 o 
 -14   1   5      767.12      711.67     22.78 o 
 -13   1   5      265.89      239.33      9.40 o 
 -12   1   5        6.47        8.77      1.73 o 
 -11   1   5      245.53      234.78      6.84 o 
 -10   1   5       44.73       41.96      2.66 o 
  -9   1   5        5.00        8.37      1.69 o 
  -8   1   5       95.41       87.23      3.79 o 
  -7   1   5      154.00      136.00      4.41 o 
  -6   1   5       14.52       21.31      2.11 o 
  -5   1   5     1290.76     1309.53     35.35 o 
  -4   1   5        2.27        0.37      1.07 o 
  -3   1   5      551.92      557.75     12.21 o 
  -2   1   5     1316.32     1386.69     27.46 o 
  -1   1   5      313.22      334.83      7.61 o 
   0   1   5      308.40      291.62      7.62 o 
   1   1   5      490.51      465.62     13.08 o 
   2   1   5      198.66      224.23      5.84 o 
   3   1   5      221.77      242.52      8.42 o 
   4   1   5        0.67        0.44      1.15 o 
   5   1   5       70.60       61.47      2.80 o 
   6   1   5       11.96       21.50      1.87 o 
   7   1   5      133.60      128.15      6.45 o 
   8   1   5       34.17       38.26      3.19 o 
   9   1   5       46.14       47.74      4.70 o 
  10   1   5       28.70       25.55      2.46 o 
  11   1   5       98.58      107.07      6.40 o 
  12   1   5       98.44       80.48      4.04 o 
  13   1   5       99.02       96.23      5.78 o 
  14   1   5       42.87       36.68      3.38 o 
  15   1   5      290.96      284.42     10.75 o 
  16   1   5      173.68      133.09     10.16 o 
  17   1   5     1243.98     1171.24     43.83 o 
  18   1   5       40.77       43.74      7.84 o 
  19   1   5        2.38        4.99      2.97 o 
  20   1   5        7.99        9.27      3.47 o 
  21   1   5       30.08       33.67      8.01 o 
  22   1   5        6.87       11.56      6.43 o 
  23   1   5       10.30        6.81      8.44 o 
  24   1   5       16.14       28.43     18.24 o 
 -24   2   5        0.53        1.95      6.04 o 
 -23   2   5       24.40       17.07      7.85 o 
 -22   2   5       19.11       19.26      6.55 o 
 -21   2   5       14.85        8.65      5.11 o 
 -20   2   5        2.61        5.74      3.94 o 
 -19   2   5       44.95       44.37      5.73 o 
 -18   2   5       25.46       27.71      4.52 o 
 -17   2   5        1.60        2.17      2.82 o 
 -16   2   5       29.51       40.42      4.65 o 
 -15   2   5        6.76       19.89      4.36 o 
 -14   2   5      464.75      412.20     14.99 o 
 -13   2   5      133.98      147.37      8.71 o 
 -12   2   5      339.78      366.14     16.58 o 
 -11   2   5      757.41      772.74     26.28 o 
 -10   2   5       65.12       63.30      4.39 o 
  -9   2   5       72.34       72.07      4.03 o 
  -8   2   5      857.82      878.67     19.21 o 
  -7   2   5       38.66       45.83      3.30 o 
  -6   2   5       28.69       44.37      2.56 o 
  -5   2   5     1380.83     1292.40     66.51 o 
  -4   2   5      112.25      105.17      4.14 o 
  -3   2   5     2231.05     2441.69     47.19 o 
  -2   2   5      709.67      747.13     15.48 o 
  -1   2   5      305.82      326.72      7.39 o 
   0   2   5        0.35        8.01      3.04 o 
   1   2   5     2345.75     2340.31     70.47 o 
   2   2   5      541.40      533.21     17.96 o 
   3   2   5      887.81      940.05     19.09 o 
   4   2   5       23.81       20.75      1.58 o 
   5   2   5        7.46       14.19      5.00 o 
   6   2   5     2193.01     2444.55     51.56 o 
   7   2   5      950.83     1040.32     23.61 o 
   8   2   5      740.80      813.35     19.95 o 
   9   2   5      857.77      937.10     23.69 o 
  10   2   5       60.27       65.92      3.72 o 
  11   2   5       48.40       61.37      3.97 o 
  12   2   5      399.80      406.35     12.47 o 
  13   2   5       49.89       59.94      4.76 o 
  14   2   5       33.31       42.75      4.07 o 
  15   2   5        5.81       14.43      3.20 o 
  16   2   5       55.66       55.12      4.78 o 
  17   2   5        6.89        4.14      2.84 o 
  18   2   5      148.37      118.68      8.49 o 
  19   2   5       13.39       12.30      3.63 o 
  20   2   5        0.00        4.85      4.43 o 
  21   2   5       14.54       19.73      6.01 o 
  22   2   5        0.56       -4.83      5.07 o 
  23   2   5        0.26        3.63      5.83 o 
  24   2   5        4.15       24.74     25.54 o 
 -23   3   5        6.80        5.88      6.59 o 
 -22   3   5        0.39       -4.22      6.05 o 
 -21   3   5        6.02       11.38      7.57 o 
 -20   3   5        5.17       12.62      5.51 o 
 -19   3   5        0.79        4.92      4.37 o 
 -18   3   5       33.86       51.48     11.36 o 
 -17   3   5       31.16       37.93      6.29 o 
 -16   3   5        0.02        1.77      2.69 o 
 -15   3   5      123.59      118.49      7.58 o 
 -14   3   5      103.55      102.96      6.54 o 
 -13   3   5       49.06       50.43      4.79 o 
 -12   3   5      278.18      266.00     12.82 o 
 -11   3   5       49.84       47.86      5.40 o 
 -10   3   5      115.86      123.45      5.88 o 
  -9   3   5        0.00        0.48      1.31 o 
  -8   3   5       62.16       66.05      3.28 o 
  -7   3   5       10.12       14.51      2.35 o 
  -6   3   5       51.40       54.01      2.82 o 
  -5   3   5      296.35      307.29      8.74 o 
  -4   3   5        5.55        3.16      1.95 o 
  -3   3   5      531.82      548.81     12.60 o 
  -2   3   5        2.70        3.53      1.48 o 
  -1   3   5        7.86        3.29      1.54 o 
   0   3   5      241.72      225.54      6.42 o 
   1   3   5        3.09        6.33      1.86 o 
   2   3   5       14.63       19.47      1.91 o 
   3   3   5       82.64       74.33      5.13 o 
   4   3   5       13.90       16.31      2.04 o 
   5   3   5      157.69      164.44      5.45 o 
   6   3   5       40.80       39.53      2.54 o 
   7   3   5       26.15       29.50      2.77 o 
   8   3   5        2.14        2.22      1.74 o 
   9   3   5        3.71        6.42      2.17 o 
  10   3   5       46.20       44.57      5.36 o 
  11   3   5       35.13       34.69      3.49 o 
  12   3   5       26.70       29.67      3.65 o 
  13   3   5        6.09        5.22      2.52 o 
  14   3   5        3.80        6.85      2.88 o 
  15   3   5      419.04      394.29     14.68 o 
  16   3   5      340.10      325.81     13.22 o 
  17   3   5        1.31        3.56      2.70 o 
  18   3   5      142.30      149.25     10.49 o 
  19   3   5       25.63       28.39      6.55 o 
  20   3   5       25.96       23.09      7.44 o 
  21   3   5       16.15       15.35      6.35 o 
  22   3   5       41.23       36.59      8.35 o 
  23   3   5       24.31       25.58      8.71 o 
 -22   4   5        1.10        8.18      7.59 o 
 -21   4   5       23.32       28.41      8.85 o 
 -20   4   5        3.41       25.52     11.81 o 
 -19   4   5        2.64        7.12      5.30 o 
 -18   4   5      191.88      165.52     13.49 o 
 -17   4   5       23.93       33.20      8.74 o 
 -16   4   5       21.05       12.86      4.64 o 
 -15   4   5       45.49       53.91      7.33 o 
 -14   4   5       11.92       27.34      6.04 o 
 -13   4   5      230.62      200.95     12.11 o 
 -12   4   5       88.24       86.42     11.20 o 
 -11   4   5       80.95       87.11      8.68 o 
 -10   4   5        0.24        6.40      3.56 o 
  -9   4   5        7.37       12.11      5.74 o 
  -8   4   5       20.82       24.18      4.02 o 
  -7   4   5       12.39       12.94      2.89 o 
  -6   4   5       36.35       38.30      3.67 o 
  -5   4   5       75.10       72.79      7.81 o 
  -4   4   5       82.32       99.29      5.80 o 
  -3   4   5       18.77       14.79      3.26 o 
  -2   4   5        0.06        2.10      2.11 o 
  -1   4   5      263.87      263.97     10.77 o 
   0   4   5      235.44      277.64      9.09 o 
   1   4   5      127.58      150.97      6.49 o 
   2   4   5       16.91       18.63      2.37 o 
   3   4   5        0.14        0.46      1.93 o 
   4   4   5       11.08       10.77      2.31 o 
   5   4   5       37.93       37.30      3.05 o 
   6   4   5       21.81       22.51      3.04 o 
   7   4   5        6.26        4.15      2.29 o 
   8   4   5      230.26      217.33      8.64 o 
   9   4   5        9.08        7.09      2.71 o 
  10   4   5       19.45       19.30      2.99 o 
  11   4   5        3.73        6.74      2.83 o 
  12   4   5        9.90       11.08      2.92 o 
  13   4   5        0.09        1.12      2.27 o 
  14   4   5      106.00      100.90      6.45 o 
  15   4   5        1.57        5.69      4.59 o 
  16   4   5       65.28       58.39      5.84 o 
  17   4   5        4.66        1.95      3.79 o 
  18   4   5       17.38       21.21      7.20 o 
  19   4   5        1.60       -1.11      4.62 o 
  20   4   5       25.58       33.23      8.21 o 
  21   4   5       14.63        4.80      6.82 o 
  22   4   5        4.07        6.03      9.39 o 
 -20   5   5        5.02        0.44      5.22 o 
 -19   5   5        0.03       -1.03      4.84 o 
 -18   5   5        2.86       -0.55      4.53 o 
 -17   5   5        3.76        5.87      5.24 o 
 -16   5   5       15.61       25.36      6.67 o 
 -15   5   5        3.82       13.89      8.53 o 
 -14   5   5       31.08       22.45      6.20 o 
 -13   5   5      174.49      212.52     15.09 o 
 -12   5   5       32.50       38.12      6.72 o 
 -11   5   5       85.71       83.87      8.96 o 
 -10   5   5       46.91       49.09      6.59 o 
  -9   5   5      173.20      186.78     12.00 o 
  -8   5   5        5.86       17.55      6.92 o 
  -7   5   5       30.79       37.43      5.96 o 
  -6   5   5        2.90       -1.56      2.92 o 
  -5   5   5       22.18       30.26      4.16 o 
  -4   5   5        0.17        0.27      2.75 o 
  -3   5   5       12.74       13.67      3.32 o 
  -2   5   5       79.33       76.43      5.63 o 
  -1   5   5        0.24        4.25      2.69 o 
   0   5   5      112.35      112.86      7.04 o 
   1   5   5        3.23       11.85      5.20 o 
   2   5   5       96.87       94.67      6.71 o 
   3   5   5      110.03      123.38      6.15 o 
   4   5   5       89.19      103.09      5.77 o 
   5   5   5        0.05        0.57      3.62 o 
   6   5   5        8.88        4.87      2.66 o 
   7   5   5       60.85       65.04      6.99 o 
   8   5   5        2.85        1.84      2.34 o 
   9   5   5       20.48       20.00      3.57 o 
  10   5   5       24.79       20.86      3.76 o 
  11   5   5        2.84        2.13      2.52 o 
  12   5   5       41.17       48.52      4.62 o 
  13   5   5       11.43       13.16      3.44 o 
  14   5   5        8.54        4.00      3.12 o 
  15   5   5       17.45       10.16      4.22 o 
  16   5   5        0.51       -1.29      4.35 o 
  17   5   5      204.13      191.08     18.73 o 
  18   5   5        5.71        0.30      5.51 o 
  19   5   5        2.92        9.58      7.16 o 
  20   5   5        0.65        1.94      6.23 o 
 -18   6   5        0.31       19.22     10.49 o 
 -17   6   5       15.07       22.62      7.70 o 
 -16   6   5        0.40        6.17      5.55 o 
 -15   6   5        4.88        4.92      5.25 o 
 -14   6   5       18.70       28.68      7.31 o 
 -13   6   5        0.91        4.70      4.97 o 
 -12   6   5       45.09       45.95      8.14 o 
 -11   6   5        5.87        7.98      5.21 o 
 -10   6   5        1.64        4.86      4.66 o 
  -9   6   5        8.96       12.56      5.17 o 
  -8   6   5       16.60       17.32      5.00 o 
  -7   6   5        5.28        3.15      3.16 o 
  -6   6   5        1.27        5.44      3.42 o 
  -5   6   5        5.73        4.67      3.23 o 
  -4   6   5        0.02       -2.91      2.91 o 
  -3   6   5        1.05        3.06      2.98 o 
  -2   6   5       75.26       73.34      6.43 o 
  -1   6   5        7.74        7.12      3.44 o 
   0   6   5      175.22      176.37     10.27 o 
   1   6   5      335.52      308.34     14.20 o 
   2   6   5       54.83       56.14      6.20 o 
   3   6   5      177.16      170.97     10.03 o 
   4   6   5       50.20       52.52      5.56 o 
   5   6   5       11.99        7.02      3.08 o 
   6   6   5       16.07       20.43      3.82 o 
   7   6   5       18.77       27.20      6.29 o 
   8   6   5       12.38        6.36      3.34 o 
   9   6   5        1.32        1.59      2.69 o 
  10   6   5        9.69       10.18      4.59 o 
  11   6   5        0.27        5.27      3.28 o 
  12   6   5       32.28       34.32      5.40 o 
  13   6   5       12.11       14.92      5.53 o 
  14   6   5        7.56       19.42     12.70 o 
  15   6   5        0.04        4.54      5.99 o 
  16   6   5       56.40       44.17     10.12 o 
  17   6   5        1.17        7.85      6.78 o 
  18   6   5       12.85        9.97      7.74 o 
 -15   7   5       11.01       18.30      8.01 o 
 -14   7   5        2.59       16.47      7.20 o 
 -13   7   5        9.48       10.17      6.30 o 
 -12   7   5       32.90       33.18      9.96 o 
 -11   7   5       10.65        6.03      5.77 o 
 -10   7   5       11.44       17.89      6.23 o 
  -9   7   5        2.90        4.01      4.71 o 
  -8   7   5       60.31       55.22     11.03 o 
  -7   7   5       12.14        7.20      7.82 o 
  -6   7   5        0.25        3.34      4.33 o 
  -5   7   5        2.31       -2.65      3.62 o 
  -4   7   5        0.95       -0.99      3.23 o 
  -3   7   5       12.38       11.35      4.36 o 
  -2   7   5       24.03       32.76      5.76 o 
  -1   7   5        5.19        8.80      4.14 o 
   0   7   5        3.34       14.08      7.99 o 
   1   7   5       18.50       21.48      5.26 o 
   2   7   5        0.23        3.53      3.71 o 
   3   7   5       10.64       23.97      7.91 o 
   4   7   5        0.19        0.41      3.19 o 
   5   7   5       37.06       42.44      7.61 o 
   6   7   5        7.19        0.42      3.78 o 
   7   7   5        1.65        7.48      4.80 o 
   8   7   5        0.13        1.90      4.22 o 
   9   7   5       12.75        8.47      4.81 o 
  10   7   5        1.57        3.79      4.78 o 
  11   7   5       27.98       25.23     11.29 o 
  12   7   5        2.41       11.83     12.47 o 
  13   7   5        0.43        1.24      7.61 o 
  14   7   5        0.82        7.88     10.17 o 
 -10   8   5        1.00        6.30      5.65 o 
  -9   8   5        4.09        3.63      5.67 o 
  -8   8   5        6.81        8.47      6.28 o 
  -7   8   5        1.81        9.01      6.04 o 
  -6   8   5        7.68        6.46      5.37 o 
  -5   8   5        1.86        3.20      5.39 o 
  -4   8   5        0.29        1.68      4.53 o 
  -3   8   5       13.99       10.95      5.95 o 
  -2   8   5        3.00        7.25      5.43 o 
  -1   8   5        2.04        4.33      5.26 o 
   0   8   5       61.41       65.98     10.92 o 
   1   8   5        7.46        4.33      5.47 o 
   2   8   5       11.94       14.81      9.01 o 
   3   8   5        7.18       11.54      6.33 o 
   4   8   5        2.84       -0.23      5.17 o 
   5   8   5        7.32       14.93      6.67 o 
   6   8   5        1.12       -3.34      5.31 o 
   7   8   5        0.28       -2.74      5.33 o 
   8   8   5       34.20       40.55     14.01 o 
   9   8   5        0.12        2.89      9.97 o 
  10   8   5       11.99       13.32     10.46 o 
 -24   0   6        1.75       10.73      8.57 o 
 -23   0   6        6.94       12.82      8.35 o 
 -22   0   6       51.50       73.73     13.60 o 
 -21   0   6       72.85       62.55     12.12 o 
 -20   0   6        6.58        9.45      6.82 o 
 -19   0   6        2.19        5.97      6.43 o 
 -18   0   6      108.73      103.28     13.22 o 
 -17   0   6      163.12      154.49     24.82 o 
 -16   0   6        0.80       -3.54     11.00 o 
 -15   0   6      183.81      171.31     10.27 o 
 -14   0   6      370.48      325.29     15.25 o 
 -13   0   6     1869.51     1741.82     62.17 o 
 -12   0   6        0.46        2.14      2.84 o 
 -11   0   6     1247.24     1282.95     43.98 o 
 -10   0   6      260.13       52.90     38.09 o 
  -9   0   6      188.11      169.56     20.62 o 
  -8   0   6     1625.40     1520.09     46.94 o 
  -7   0   6      305.94      302.06     12.24 o 
  -6   0   6      131.64      122.38      9.03 o 
  -5   0   6     1164.56     1270.95     38.03 o 
  -4   0   6     1964.16     1933.32    150.65 o 
  -3   0   6      182.65      233.66     15.15 o 
  -2   0   6     1484.98     1570.82     40.82 o 
  -1   0   6     1638.43     1854.17     46.22 o 
   0   0   6      679.82      728.29     23.58 o 
   1   0   6     3017.55     3010.57     69.54 o 
   2   0   6       12.67        8.72      3.19 o 
   3   0   6      532.43      564.55     42.68 o 
   4   0   6      210.03      231.12     12.51 o 
   5   0   6      355.58      355.02     17.83 o 
   6   0   6      663.18      751.19     34.95 o 
   7   0   6     1651.39     1823.73     78.50 o 
   8   0   6       62.54       72.49      7.02 o 
   9   0   6      784.06      826.50     24.65 o 
  10   0   6       21.58       13.39      2.61 o 
  11   0   6      129.26      119.03      6.76 o 
  12   0   6       56.94       60.01      5.36 o 
  13   0   6       83.88       99.04      7.35 o 
  14   0   6      241.00      235.15     20.30 o 
  15   0   6        8.28        2.32      2.98 o 
  16   0   6        0.17        2.29      4.99 o 
  17   0   6       31.71       37.35      6.34 o 
  18   0   6       64.86       49.87     16.14 o 
  19   0   6        0.48        0.64      5.01 o 
  20   0   6        0.13        7.16      7.08 o 
  21   0   6       47.06       60.13     12.40 o 
  22   0   6       22.74       37.54     17.07 o 
  23   0   6        0.21        0.07      9.80 o 
  24   0   6        5.29        9.80     14.80 o 
 -24   1   6        8.65       24.27     14.48 o 
 -23   1   6        0.21        2.31      4.80 o 
 -22   1   6       28.54       32.34      7.30 o 
 -21   1   6        1.70        1.27      4.38 o 
 -20   1   6        7.16        8.07      4.77 o 
 -19   1   6        4.66        4.77      4.82 o 
 -18   1   6        2.47       10.35      4.47 o 
 -17   1   6        9.63        9.90      3.67 o 
 -16   1   6       30.72       27.91      4.10 o 
 -15   1   6       10.11        8.10      3.07 o 
 -14   1   6      364.93      334.75     13.11 o 
 -13   1   6      852.53      803.41     26.41 o 
 -12   1   6        0.18        0.03      1.98 o 
 -11   1   6      183.67      171.39      6.63 o 
 -10   1   6      141.20      134.85      5.33 o 
  -9   1   6        6.75        4.45      1.64 o 
  -8   1   6       14.61       14.29      2.62 o 
  -7   1   6       88.27       91.93      5.04 o 
  -6   1   6       13.09       15.81      2.50 o 
  -5   1   6      253.92      265.10      7.30 o 
  -4   1   6      765.65      809.47     17.91 o 
  -3   1   6       22.80       25.28      2.01 o 
  -2   1   6     1205.57     1333.64     29.64 o 
  -1   1   6       35.80       30.08      1.81 o 
   0   1   6       56.16       52.06      2.02 o 
   1   1   6      391.38      366.60      6.67 o 
   2   1   6       21.13       23.71      2.08 o 
   3   1   6       85.53       85.36      3.30 o 
   4   1   6      145.18      127.46      4.36 o 
   5   1   6       64.49       64.32      3.16 o 
   6   1   6        0.10        5.40      3.70 o 
   7   1   6       49.56       52.47      3.08 o 
   8   1   6       42.81       36.28      4.54 o 
   9   1   6       33.45       37.42      3.42 o 
  10   1   6        7.65        5.68      2.68 o 
  11   1   6       22.30       23.58      3.95 o 
  12   1   6       22.96       21.99      2.48 o 
  13   1   6        0.08        1.95      2.16 o 
  14   1   6       42.01       42.03      4.12 o 
  15   1   6        0.39       -0.83      3.83 o 
  16   1   6      493.07      450.76     20.76 o 
  17   1   6        6.85        6.74      3.52 o 
  18   1   6        5.12       -0.01      2.72 o 
  19   1   6        0.10       10.75      7.07 o 
  20   1   6        0.95       -0.13      3.50 o 
  21   1   6        3.65        0.07      4.71 o 
  22   1   6        0.16       14.83      7.19 o 
  23   1   6       27.91       44.11     13.60 o 
 -23   2   6        0.29       -3.43      6.05 o 
 -22   2   6        1.01       -1.30      4.40 o 
 -21   2   6        9.06       23.55      7.76 o 
 -20   2   6        0.05       -0.97      4.09 o 
 -19   2   6       12.99       31.05      9.09 o 
 -18   2   6       85.83       81.35      7.09 o 
 -17   2   6        0.19        3.43      3.39 o 
 -16   2   6        2.97        5.82      3.10 o 
 -15   2   6        0.22        3.81      2.77 o 
 -14   2   6        0.65        3.29      3.25 o 
 -13   2   6       63.49       56.00      5.31 o 
 -12   2   6       22.58       14.26      3.12 o 
 -11   2   6        0.41       -0.33      1.86 o 
 -10   2   6        8.92       10.93      3.67 o 
  -9   2   6       33.57       26.66      4.03 o 
  -8   2   6      122.09      121.86      5.39 o 
  -7   2   6       12.09       10.62      3.82 o 
  -6   2   6       12.83       12.98      4.93 o 
  -5   2   6       69.24       84.05      4.24 o 
  -4   2   6        0.43        0.26      1.91 o 
  -3   2   6       87.28       83.54      3.42 o 
  -2   2   6       64.51       75.28      5.36 o 
  -1   2   6      193.69      206.58      5.69 o 
   0   2   6        2.09       -1.56      1.56 o 
   1   2   6      160.11      167.51      6.18 o 
   2   2   6      828.39      762.34     22.97 o 
   3   2   6      155.91      132.57      7.26 o 
   4   2   6       12.36       13.38      1.73 o 
   5   2   6       33.77       37.76      3.88 o 
   6   2   6       82.27       86.88      4.39 o 
   7   2   6        9.41        4.99      2.14 o 
   8   2   6      174.82      157.98     12.99 o 
   9   2   6      407.27      398.78     14.08 o 
  10   2   6       42.22       48.04      4.25 o 
  11   2   6        4.29        2.36      2.30 o 
  12   2   6        0.12       -2.85      2.85 o 
  13   2   6        1.04       -3.01      3.01 o 
  14   2   6       36.94       33.68      5.06 o 
  15   2   6        3.29        4.69      3.42 o 
  16   2   6       29.86       42.54      9.19 o 
  17   2   6        7.81        2.04      6.73 o 
  18   2   6        1.12       -0.96      3.01 o 
  19   2   6        0.87       -1.13      3.51 o 
  20   2   6       20.49        9.44      6.49 o 
  21   2   6        1.13        1.46      5.13 o 
  22   2   6        3.96        7.20      7.50 o 
  23   2   6        1.42        0.50      7.03 o 
 -22   3   6       23.18       22.73     12.54 o 
 -21   3   6        2.89        0.75      5.14 o 
 -20   3   6        1.87       10.70      6.53 o 
 -19   3   6        0.29        3.85      4.31 o 
 -18   3   6        3.92        7.30      4.60 o 
 -17   3   6       19.83       27.07      5.90 o 
 -16   3   6       38.23       34.84      6.45 o 
 -15   3   6       16.66       27.83      6.79 o 
 -14   3   6      109.25       93.97      9.26 o 
 -13   3   6      570.50      594.33     21.61 o 
 -12   3   6      106.63      103.16      8.69 o 
 -11   3   6       20.76       16.37      4.67 o 
 -10   3   6      208.11      206.27      8.52 o 
  -9   3   6        2.53        0.27      1.68 o 
  -8   3   6        0.00        2.78      2.27 o 
  -7   3   6       85.98       81.64      4.07 o 
  -6   3   6       19.08       24.45      4.41 o 
  -5   3   6      105.74      119.66      4.84 o 
  -4   3   6      114.77      112.57      4.92 o 
  -3   3   6        7.53        6.36      1.74 o 
  -2   3   6      754.54      854.41     31.73 o 
  -1   3   6      109.17      116.21      4.66 o 
   0   3   6       45.58       36.52      4.47 o 
   1   3   6      309.77      314.54      9.13 o 
   2   3   6      107.43      115.96      5.08 o 
   3   3   6        3.73        2.16      2.59 o 
   4   3   6      141.35      122.46      4.42 o 
   5   3   6       27.23       31.58      2.63 o 
   6   3   6        3.76        1.58      1.90 o 
   7   3   6        1.80        0.44      3.26 o 
   8   3   6      179.77      192.14      6.91 o 
   9   3   6       97.49      101.95      5.23 o 
  10   3   6       27.98       21.47      2.93 o 
  11   3   6      126.43      117.43      7.05 o 
  12   3   6        1.41        1.52      1.91 o 
  13   3   6       74.20       70.03      6.91 o 
  14   3   6       13.30       13.63      4.48 o 
  15   3   6        3.23       12.82      6.47 o 
  16   3   6      121.99      115.67      9.09 o 
  17   3   6      336.39      319.18     17.07 o 
  18   3   6       25.73       19.95      5.82 o 
  19   3   6        8.69       21.43      9.14 o 
  20   3   6        3.93        4.00      5.14 o 
  21   3   6        4.95        0.70      6.03 o 
  22   3   6       16.22       21.43     13.38 o 
 -21   4   6        5.62       10.27      7.49 o 
 -20   4   6        0.11       -0.49      4.67 o 
 -19   4   6        3.74        3.83      6.63 o 
 -18   4   6        0.07        4.27      4.56 o 
 -17   4   6        1.24       -2.34      4.28 o 
 -16   4   6        1.10        1.27      3.88 o 
 -15   4   6       21.63       26.82      6.07 o 
 -14   4   6      135.23      118.89     10.64 o 
 -13   4   6      198.65      189.31     13.31 o 
 -12   4   6        6.15        1.13      3.49 o 
 -11   4   6      215.70      215.23     12.46 o 
 -10   4   6        5.30       12.76      7.45 o 
  -9   4   6        0.06       -0.37      2.18 o 
  -8   4   6      173.95      172.99      7.99 o 
  -7   4   6       27.51       42.71      4.25 o 
  -6   4   6        3.69        1.94      2.05 o 
  -5   4   6       90.57       82.17      5.31 o 
  -4   4   6       95.64       97.76      5.63 o 
  -3   4   6       21.10       24.41      2.69 o 
  -2   4   6      186.14      194.13      6.90 o 
  -1   4   6      169.51      174.38      7.91 o 
   0   4   6       84.88       90.88      6.83 o 
   1   4   6       17.59       24.59      5.01 o 
   2   4   6       17.40       23.58      2.63 o 
   3   4   6        0.34       -1.63      2.06 o 
   4   4   6       75.30       77.76      4.61 o 
   5   4   6       47.16       57.39      3.94 o 
   6   4   6       17.16       22.75      3.22 o 
   7   4   6      374.45      356.33     13.03 o 
   8   4   6        0.19       -1.65      2.12 o 
   9   4   6       15.46       24.68      3.36 o 
  10   4   6        9.64       11.09      2.75 o 
  11   4   6        0.53       -0.26      2.06 o 
  12   4   6       17.82       21.10      3.71 o 
  13   4   6       23.61       24.96      4.59 o 
  14   4   6       27.35       32.02      5.19 o 
  15   4   6        3.84        5.80      3.64 o 
  16   4   6       27.51       37.72      8.98 o 
  17   4   6       27.00       33.47      7.38 o 
  18   4   6       10.44        6.80      5.27 o 
  19   4   6        2.48       12.60      5.88 o 
  20   4   6        3.19        8.71      7.96 o 
  21   4   6        3.29       11.67      9.96 o 
 -19   5   6        0.13        2.53      6.30 o 
 -18   5   6        1.29       -3.12      5.12 o 
 -17   5   6       28.33       18.72      6.81 o 
 -16   5   6        3.91        7.33      5.45 o 
 -15   5   6        5.10        1.14      4.29 o 
 -14   5   6        6.54        7.02      5.17 o 
 -13   5   6       16.34       23.53      9.99 o 
 -12   5   6        5.01       15.29      5.55 o 
 -11   5   6       39.12       57.35      9.49 o 
 -10   5   6       17.97       19.43      5.40 o 
  -9   5   6       14.52        9.08      4.20 o 
  -8   5   6       18.53       24.74      3.96 o 
  -7   5   6       45.24       58.60      5.09 o 
  -6   5   6       25.14       30.93      5.84 o 
  -5   5   6        3.68        2.68      2.78 o 
  -4   5   6       82.30       95.17      7.92 o 
  -3   5   6       14.90       15.16      4.11 o 
  -2   5   6        2.94       15.82      7.05 o 
  -1   5   6       14.79       19.22      4.19 o 
   0   5   6       17.36       16.93      3.53 o 
   1   5   6        4.53        8.21      3.21 o 
   2   5   6        8.91       10.53      2.68 o 
   3   5   6       30.06       41.27      3.96 o 
   4   5   6       22.19       33.45      3.52 o 
   5   5   6      107.08       90.23      5.69 o 
   6   5   6       43.62       40.41      3.99 o 
   7   5   6       62.52       64.95      5.69 o 
   8   5   6        3.37        1.60      2.35 o 
   9   5   6       19.03       22.54      4.23 o 
  10   5   6        2.86       -1.58      2.72 o 
  11   5   6      116.13       99.81      6.49 o 
  12   5   6       59.70       66.57     12.21 o 
  13   5   6       10.88       18.38      5.23 o 
  14   5   6       11.66       10.71      4.24 o 
  15   5   6        1.69        0.09      3.85 o 
  16   5   6      148.93      146.72     13.78 o 
  17   5   6      276.69      271.69     20.26 o 
  18   5   6        6.92        6.63      6.73 o 
  19   5   6       10.83       16.74     10.85 o 
 -17   6   6        5.01        7.00      6.15 o 
 -16   6   6        4.14        8.13      6.93 o 
 -15   6   6        1.70       -3.38      5.24 o 
 -14   6   6        0.49       -2.15      4.99 o 
 -13   6   6       17.78       17.05      6.63 o 
 -12   6   6       20.28       17.21      8.87 o 
 -11   6   6        3.22       20.56      6.95 o 
 -10   6   6        0.01        8.59      5.14 o 
  -9   6   6        1.36        3.14      4.21 o 
  -8   6   6       60.00       73.13      8.44 o 
  -7   6   6       11.33       11.90      3.84 o 
  -6   6   6        3.23       -0.87      3.13 o 
  -5   6   6       50.85       52.68      5.98 o 
  -4   6   6        6.40       10.49      4.04 o 
  -3   6   6        3.12        2.51      3.21 o 
  -2   6   6        2.27        4.87      4.16 o 
  -1   6   6       42.30       41.84      5.55 o 
   0   6   6        0.50        2.53      4.05 o 
   1   6   6        2.68        7.71      7.04 o 
   2   6   6      165.18      176.50     11.08 o 
   3   6   6       53.90       60.62      9.92 o 
   4   6   6        0.53        4.27      3.45 o 
   5   6   6        6.40       10.46      4.09 o 
   6   6   6        0.49       -2.81      2.81 o 
   7   6   6        5.37       -0.62      3.17 o 
   8   6   6      128.91      120.95      7.83 o 
   9   6   6      123.61      128.52      8.35 o 
  10   6   6       32.06       37.41      6.16 o 
  11   6   6        0.00        2.58      4.09 o 
  12   6   6        3.57        6.75      4.10 o 
  13   6   6        0.22       -5.83      6.55 o 
  14   6   6       22.53       20.46      7.97 o 
  15   6   6        7.99        2.30      8.40 o 
  16   6   6        0.22        8.85      7.59 o 
  17   6   6        7.57        7.84      7.40 o 
 -13   7   6        2.33        8.14      6.21 o 
 -12   7   6       24.76       28.22      7.93 o 
 -11   7   6        1.00        5.17      5.39 o 
 -10   7   6       62.69       67.36      9.60 o 
  -9   7   6        7.58       -1.60      4.67 o 
  -8   7   6       42.61       49.29     15.28 o 
  -7   7   6        9.87       25.16      6.44 o 
  -6   7   6        4.01       10.36      5.12 o 
  -5   7   6        2.71        2.11      3.80 o 
  -4   7   6        0.85        2.47      3.92 o 
  -3   7   6        0.41       -1.26      3.72 o 
  -2   7   6        1.08        0.45      3.40 o 
  -1   7   6        0.96        4.50      4.05 o 
   0   7   6       22.65       28.14      6.51 o 
   1   7   6        5.32        2.31      3.76 o 
   2   7   6       47.74       53.94      9.20 o 
   3   7   6        0.71       -1.73      3.64 o 
   4   7   6       60.43       60.77      7.35 o 
   5   7   6        7.81        9.04      4.91 o 
   6   7   6       12.01        7.31      5.06 o 
   7   7   6       11.15       15.80      5.98 o 
   8   7   6       18.11        7.91     10.46 o 
   9   7   6        8.41        6.24      6.24 o 
  10   7   6       13.45       21.23     14.46 o 
  11   7   6       19.99        6.28      8.63 o 
  12   7   6       20.35       15.86     10.25 o 
  13   7   6       14.49        8.32      9.35 o 
  -8   8   6        0.04       -6.11      6.11 o 
  -7   8   6        0.20        7.70      5.94 o 
  -6   8   6        0.02        0.31      4.64 o 
  -5   8   6        0.21        5.86      5.55 o 
  -4   8   6        0.60        3.75      5.48 o 
  -3   8   6        4.65        2.73      8.54 o 
  -2   8   6        0.32        2.96      7.37 o 
  -1   8   6       17.21       24.72      7.30 o 
   0   8   6        1.45       10.52     10.54 o 
   1   8   6      200.29      185.74     17.93 o 
   2   8   6       17.89        7.16      6.33 o 
   3   8   6       51.84       57.49     10.16 o 
   4   8   6       81.32       90.83     14.48 o 
   5   8   6        9.64       18.89     16.07 o 
   6   8   6        4.44        7.48      7.79 o 
   7   8   6        6.64       10.47      8.71 o 
   8   8   6        0.03        2.65      8.79 o 
 -23   1   7        0.83       -0.55      8.06 o 
 -22   1   7       15.85       17.45      6.74 o 
 -21   1   7       35.44       66.73      9.43 o 
 -20   1   7        4.68        1.67      6.36 o 
 -19   1   7        0.41        7.43      4.78 o 
 -18   1   7       15.40       21.70      5.72 o 
 -17   1   7       42.26       31.31     10.98 o 
 -16   1   7       33.03       32.52      5.50 o 
 -15   1   7       12.53       12.54      3.52 o 
 -14   1   7       13.06       20.53      4.28 o 
 -13   1   7      993.21     1020.32     28.81 o 
 -12   1   7      328.40      324.19     11.24 o 
 -11   1   7       16.94       22.54      2.97 o 
 -10   1   7      293.91      288.08     10.63 o 
  -9   1   7        5.63        3.19      1.86 o 
  -8   1   7        0.48        3.70      3.26 o 
  -7   1   7      190.59      182.01      6.56 o 
  -6   1   7       85.47       81.44      4.13 o 
  -5   1   7        8.65        6.62      4.20 o 
  -4   1   7      371.19      378.06     10.10 o 
  -3   1   7      287.11      325.00     10.74 o 
  -2   1   7      837.11      921.34     21.08 o 
  -1   1   7        0.48        3.23      3.50 o 
   0   1   7        3.36       -0.19      0.96 o 
   1   1   7      179.81      157.51      7.32 o 
   2   1   7       16.61       20.17      3.60 o 
   3   1   7      116.48      106.62      7.16 o 
   4   1   7      250.87      248.34     12.61 o 
   5   1   7       24.75       27.24      2.67 o 
   6   1   7       74.57       65.28      4.16 o 
   7   1   7      181.43      162.73     10.70 o 
   8   1   7      758.50      693.10     40.19 o 
   9   1   7      206.61      175.58      9.35 o 
  10   1   7       76.95       52.14      4.59 o 
  11   1   7      219.51      187.33      8.77 o 
  12   1   7        6.81       10.40      3.81 o 
  13   1   7       82.93       76.62      7.52 o 
  14   1   7       49.01       44.15      6.25 o 
  15   1   7       87.48       85.93      9.97 o 
  16   1   7       29.20       26.34      6.15 o 
  17   1   7       51.06       60.06      8.12 o 
  18   1   7        3.18        9.34      5.01 o 
  19   1   7       15.09       16.55      5.95 o 
  20   1   7       28.57       19.00      7.87 o 
  21   1   7        0.52       -1.03      5.11 o 
  22   1   7       25.18       26.35      8.86 o 
 -22   2   7       44.06       64.35     11.84 o 
 -21   2   7       43.22       65.12      9.70 o 
 -20   2   7        3.23       11.77      6.55 o 
 -19   2   7        5.16       -0.98      4.77 o 
 -18   2   7      110.78      100.54      8.22 o 
 -17   2   7       13.28       10.08      3.91 o 
 -16   2   7       81.83       69.38      7.01 o 
 -15   2   7       60.16       73.56      6.05 o 
 -14   2   7        0.56       -2.24      2.53 o 
 -13   2   7     1046.80      970.36     33.45 o 
 -12   2   7      500.32      469.30     18.40 o 
 -11   2   7      132.83      136.26      6.16 o 
 -10   2   7      563.99      590.64     17.30 o 
  -9   2   7      205.09      193.88      7.19 o 
  -8   2   7      501.76      485.68     16.32 o 
  -7   2   7       35.16       51.11      4.14 o 
  -6   2   7      110.78      112.75      5.00 o 
  -5   2   7      211.62      209.60      6.99 o 
  -4   2   7      263.07      276.27     12.97 o 
  -3   2   7      249.12      251.78      7.65 o 
  -2   2   7        3.12        2.20      1.64 o 
  -1   2   7      792.85      857.84     19.49 o 
   0   2   7       67.15       68.57      7.54 o 
   1   2   7       18.40       14.83      3.77 o 
   2   2   7       51.20       47.66      3.46 o 
   3   2   7       19.66       25.62      5.74 o 
   4   2   7        3.04        3.92      1.90 o 
   5   2   7      287.07      277.81     13.31 o 
   6   2   7      163.90      180.77      7.40 o 
   7   2   7      230.45      226.99      9.78 o 
   8   2   7       69.18       79.07      5.24 o 
   9   2   7      240.61      229.84     13.27 o 
  10   2   7      379.21      387.44     16.54 o 
  11   2   7       11.94        8.89      3.29 o 
  12   2   7        0.03        0.17      2.42 o 
  13   2   7        1.60       -2.59      2.84 o 
  14   2   7      117.36      109.99      8.17 o 
  15   2   7        5.89       14.90      5.02 o 
  16   2   7        5.83        8.10      4.60 o 
  17   2   7        5.18        0.07      4.03 o 
  18   2   7        0.82        3.64      4.61 o 
  19   2   7        3.83        6.22      5.57 o 
  20   2   7        5.43        7.99      7.09 o 
  21   2   7        6.72        4.13      6.77 o 
  22   2   7       29.77       38.13     11.24 o 
 -21   3   7       14.21       12.76      9.11 o 
 -20   3   7        0.35        5.44      6.06 o 
 -19   3   7        7.04       14.07      7.10 o 
 -18   3   7       11.60        8.31      5.82 o 
 -17   3   7        3.61        2.71      4.09 o 
 -16   3   7       29.89       43.21      6.74 o 
 -15   3   7        0.21       -4.15      4.15 o 
 -14   3   7       21.22       20.05      5.14 o 
 -13   3   7      140.41      149.55     10.75 o 
 -12   3   7      268.64      262.87     12.34 o 
 -11   3   7        3.40        6.76      2.87 o 
 -10   3   7       50.63       43.25      3.87 o 
  -9   3   7        0.06        4.14      2.06 o 
  -8   3   7        3.11        4.38      2.49 o 
  -7   3   7       19.44       22.17      3.41 o 
  -6   3   7       13.89       18.44      2.50 o 
  -5   3   7       77.65       73.87      5.09 o 
  -4   3   7       77.50       85.58      7.30 o 
  -3   3   7      268.03      274.44      8.72 o 
  -2   3   7       19.38       27.22      2.77 o 
  -1   3   7      141.21      147.42      5.78 o 
   0   3   7        0.01        0.76      2.21 o 
   1   3   7       20.02       25.17      3.12 o 
   2   3   7       12.91       13.11      2.74 o 
   3   3   7       27.86       29.66      2.80 o 
   4   3   7      159.93      165.23      8.89 o 
   5   3   7        2.39        0.87      2.24 o 
   6   3   7      228.46      197.64     18.24 o 
   7   3   7       73.03       74.64      7.92 o 
   8   3   7       24.52       18.80      5.17 o 
   9   3   7        0.46        2.71      2.28 o 
  10   3   7       34.14       33.66      4.91 o 
  11   3   7        3.56        2.83      3.40 o 
  12   3   7      225.89      203.20     25.50 o 
  13   3   7       19.78       24.72      6.01 o 
  14   3   7        2.46       11.53      5.65 o 
  15   3   7       84.79       98.49      8.52 o 
  16   3   7        0.02        6.85      4.16 o 
  17   3   7      253.54      250.19     17.32 o 
  18   3   7       26.16       23.21      6.72 o 
  19   3   7        0.06        8.11      6.80 o 
  20   3   7        1.00       -4.57      6.82 o 
  21   3   7       16.81       22.36      9.66 o 
 -20   4   7        0.67       -3.49      6.48 o 
 -19   4   7       10.46        7.14      5.97 o 
 -18   4   7       12.15       13.58      6.11 o 
 -17   4   7        0.24       -2.69      4.44 o 
 -16   4   7        1.66        1.41      4.14 o 
 -15   4   7        1.06        1.14      3.86 o 
 -14   4   7        3.89        9.36      4.77 o 
 -13   4   7       42.99       53.74      7.52 o 
 -12   4   7        0.03        5.42      6.93 o 
 -11   4   7       14.90       25.89      5.04 o 
 -10   4   7       44.10       58.67      6.89 o 
  -9   4   7      180.26      187.02     11.51 o 
  -8   4   7      275.27      281.58     11.77 o 
  -7   4   7        7.35        9.26      3.06 o 
  -6   4   7        1.12       -0.14      2.29 o 
  -5   4   7       77.36       73.17      5.21 o 
  -4   4   7       14.78       17.22      3.55 o 
  -3   4   7      187.54      188.64      7.57 o 
  -2   4   7       39.43       38.87      3.61 o 
  -1   4   7        6.09       11.70      4.13 o 
   0   4   7       17.04       22.36      4.33 o 
   1   4   7      441.55      428.27     13.94 o 
   2   4   7      331.06      312.56     11.33 o 
   3   4   7      882.42      907.72     25.61 o 
   4   4   7      109.86       96.73      5.25 o 
   5   4   7        8.99        5.61      2.40 o 
   6   4   7        2.38       17.60     12.24 o 
   7   4   7       48.60       52.80      5.51 o 
   8   4   7       15.18       22.22      4.38 o 
   9   4   7      722.14      734.93     28.48 o 
  10   4   7        3.15       15.98      4.53 o 
  11   4   7       12.18       22.67      4.81 o 
  12   4   7        6.62        2.63      3.23 o 
  13   4   7        0.35        2.31      3.47 o 
  14   4   7       17.15       11.47      4.24 o 
  15   4   7        4.12       -0.99      4.26 o 
  16   4   7        0.16       -2.27      4.10 o 
  17   4   7        6.60        8.47      7.50 o 
  18   4   7        2.66       -1.30      5.84 o 
  19   4   7        4.41       15.74      7.91 o 
  20   4   7        0.85       -3.10      6.46 o 
 -18   5   7        0.19        3.34      5.52 o 
 -17   5   7       16.44        7.18      6.13 o 
 -16   5   7        4.54        9.09      5.90 o 
 -15   5   7        4.15        2.29      4.77 o 
 -14   5   7        1.12       -1.63      4.43 o 
 -13   5   7       34.83       26.41      6.85 o 
 -12   5   7       37.24       38.42      7.48 o 
 -11   5   7       20.44       21.47      5.83 o 
 -10   5   7      109.68      125.27     17.30 o 
  -9   5   7        4.20        4.25      5.35 o 
  -8   5   7        8.92       15.95      6.13 o 
  -7   5   7        3.05        1.58      2.87 o 
  -6   5   7       82.51       90.61      7.26 o 
  -5   5   7        5.96        5.11      3.26 o 
  -4   5   7        5.97       14.11      5.93 o 
  -3   5   7        1.16        3.91      3.05 o 
  -2   5   7       97.80       99.88      7.02 o 
  -1   5   7        0.04        4.04      3.06 o 
   0   5   7        1.13        6.89      3.33 o 
   1   5   7       59.19       51.51      4.60 o 
   2   5   7       22.19       23.86      3.62 o 
   3   5   7       54.06       51.69      4.71 o 
   4   5   7        6.13        8.18      3.01 o 
   5   5   7       57.37       49.46      4.61 o 
   6   5   7        0.12       -0.84      2.40 o 
   7   5   7        5.73        9.04      3.89 o 
   8   5   7      195.29      186.72     11.83 o 
   9   5   7       22.85       26.05      6.63 o 
  10   5   7        2.43       -0.51      4.96 o 
  11   5   7      141.96      143.98     10.30 o 
  12   5   7        3.81       -3.39      3.95 o 
  13   5   7       18.57       16.89      5.41 o 
  14   5   7       44.64       47.92      7.39 o 
  15   5   7        2.02        1.19      3.80 o 
  16   5   7       41.71       51.29     13.40 o 
  17   5   7        2.88        7.03      9.01 o 
  18   5   7       28.67       28.64     12.64 o 
 -16   6   7        1.47        6.01      7.27 o 
 -15   6   7       10.64        8.06      6.77 o 
 -14   6   7        2.28        1.85      5.26 o 
 -13   6   7       37.42       36.76      9.00 o 
 -12   6   7       16.34       24.38      7.29 o 
 -11   6   7       12.17       10.02      5.87 o 
 -10   6   7        2.27        7.84      5.51 o 
  -9   6   7        2.07       -0.61      4.55 o 
  -8   6   7        4.83        2.78      4.29 o 
  -7   6   7        1.57        2.18      3.97 o 
  -6   6   7        2.28        2.01      3.53 o 
  -5   6   7       16.83       19.25      4.66 o 
  -4   6   7        0.02       -3.24      3.40 o 
  -3   6   7       15.37       23.72      5.49 o 
  -2   6   7       12.96       13.57      5.85 o 
  -1   6   7       15.53       14.75      5.70 o 
   0   6   7        7.21        6.77      4.26 o 
   1   6   7      163.59      159.89     13.57 o 
   2   6   7       56.23       52.83      6.38 o 
   3   6   7        1.89        3.96      3.47 o 
   4   6   7       70.44       60.93      6.74 o 
   5   6   7       89.45       86.77      8.11 o 
   6   6   7       39.37       45.82      7.68 o 
   7   6   7       49.84       67.05      7.53 o 
   8   6   7        4.15        4.29      4.08 o 
   9   6   7        0.94        0.75      4.11 o 
  10   6   7        2.04        0.60      3.81 o 
  11   6   7       10.51        3.17      4.05 o 
  12   6   7        1.56        1.69      3.94 o 
  13   6   7        0.20        4.55      6.80 o 
  14   6   7        1.47       13.73      8.31 o 
  15   6   7        2.85        4.37      8.50 o 
 -12   7   7        9.19       11.94      6.81 o 
 -11   7   7        0.58        1.21      5.17 o 
 -10   7   7        1.98        1.63      5.08 o 
  -9   7   7        8.60        8.52      5.97 o 
  -8   7   7        0.06       -3.82      5.13 o 
  -7   7   7       54.01       66.02      9.29 o 
  -6   7   7        8.39        6.94      5.21 o 
  -5   7   7       15.15        4.10      5.48 o 
  -4   7   7        3.25        0.21      3.57 o 
  -3   7   7       14.96       20.15      5.91 o 
  -2   7   7        0.66       -0.24      3.75 o 
  -1   7   7       14.91       14.07      4.89 o 
   0   7   7        0.58        1.99      3.94 o 
   1   7   7        0.67        5.67      5.51 o 
   2   7   7        3.06        1.34      3.89 o 
   3   7   7        0.77       -1.31      4.59 o 
   4   7   7       13.61        2.79      4.81 o 
   5   7   7        2.79       -2.10      4.80 o 
   6   7   7       34.39       26.48      8.67 o 
   7   7   7       14.74       16.31      8.29 o 
   8   7   7        9.65       21.65      8.43 o 
   9   7   7        3.38        4.15      6.23 o 
  10   7   7        5.26        4.54      6.44 o 
  11   7   7        3.18       11.63     12.37 o 
  12   7   7       21.68       38.66     17.37 o 
  -5   8   7       14.39       10.21      7.30 o 
  -4   8   7        2.33        3.41      7.28 o 
  -3   8   7        1.57        5.67      8.25 o 
  -2   8   7        6.02        5.18      7.92 o 
  -1   8   7        2.83       -3.37      7.64 o 
   0   8   7        0.02       -1.94      5.99 o 
   1   8   7        0.00        3.64      6.36 o 
   2   8   7       13.63       19.39     13.90 o 
   3   8   7       25.52       37.65     10.34 o 
   4   8   7        5.48       12.86      8.82 o 
   5   8   7        0.08       -0.49      6.17 o 
 -22   0   8       19.29       12.93      9.77 o 
 -21   0   8       44.90       50.95     13.20 o 
 -20   0   8        7.00       32.14     11.44 o 
 -19   0   8       36.33       38.56     10.54 o 
 -18   0   8       84.40      102.22     14.96 o 
 -17   0   8       16.73       23.01     20.90 o 
 -16   0   8       48.23       39.53      9.93 o 
 -15   0   8       23.36        9.78      6.63 o 
 -14   0   8      135.56      123.01      9.82 o 
 -13   0   8      266.80      209.24     13.11 o 
 -12   0   8      994.14      903.23     52.16 o 
 -11   0   8      189.07      164.72     12.02 o 
 -10   0   8      930.73      964.13     39.36 o 
  -9   0   8      471.92      434.18     21.97 o 
  -8   0   8      679.76      654.63     26.36 o 
  -7   0   8       20.47       21.80      4.54 o 
  -6   0   8       35.76       45.53      4.99 o 
  -5   0   8      171.08      189.14      9.85 o 
  -4   0   8       84.38       95.60      6.13 o 
  -3   0   8        2.62        1.63      2.29 o 
  -2   0   8      113.00      114.38      6.27 o 
  -1   0   8       58.26       69.12     10.11 o 
   0   0   8       98.71       94.54     12.06 o 
   1   0   8        2.85        3.62      3.66 o 
   2   0   8     1461.34     1525.39     72.90 o 
   3   0   8      832.30      752.12     38.74 o 
   4   0   8        1.96        2.30      7.87 o 
   5   0   8      165.28      169.18     12.15 o 
   6   0   8      763.61      778.66     41.05 o 
   7   0   8        3.22        4.70      4.30 o 
   8   0   8       17.81       27.08      8.54 o 
   9   0   8     1275.60     1271.47     70.19 o 
  10   0   8      516.33      524.20     34.15 o 
  11   0   8       17.09       14.03      6.69 o 
  12   0   8       42.54       53.88      9.52 o 
  13   0   8        3.08       11.17      6.83 o 
  14   0   8       17.95        4.83      6.27 o 
  15   0   8       37.12       37.43      8.44 o 
  16   0   8        0.19       16.09      8.87 o 
  17   0   8       20.30       37.08      9.72 o 
  18   0   8       11.72       13.99      7.37 o 
  19   0   8        2.62        3.82      7.28 o 
  20   0   8       17.67       37.33     28.24 o 
  21   0   8        3.72        9.28     13.00 o 
  22   0   8       48.74       55.08     22.87 o 
 -22   1   8        0.80       -2.88      6.25 o 
 -21   1   8       22.82       14.55      9.90 o 
 -20   1   8       27.89       41.77      8.71 o 
 -19   1   8        2.66       16.98      8.44 o 
 -18   1   8        0.25        0.03      4.90 o 
 -17   1   8       53.51       52.15      7.48 o 
 -16   1   8        0.29        0.76      2.40 o 
 -15   1   8        4.45        4.52      4.49 o 
 -14   1   8       54.60       44.53      5.09 o 
 -13   1   8       24.99       31.73      4.53 o 
 -12   1   8      309.50      312.86     11.92 o 
 -11   1   8      269.35      269.87     10.05 o 
 -10   1   8       94.31      102.10      7.13 o 
  -9   1   8        4.08        3.87      2.89 o 
  -8   1   8       16.54       13.55      2.73 o 
  -7   1   8       30.59       30.36      3.15 o 
  -6   1   8      171.97      179.15      6.87 o 
  -5   1   8       29.05       28.98      3.04 o 
  -4   1   8       32.16       31.28      2.86 o 
  -3   1   8      207.09      205.86      7.94 o 
  -2   1   8       25.67       26.07      2.39 o 
  -1   1   8       45.25       45.82      2.58 o 
   0   1   8       16.33       15.58      2.90 o 
   1   1   8        0.02        0.63      2.10 o 
   2   1   8        0.43        0.99      1.45 o 
   3   1   8       89.90       83.40      4.00 o 
   4   1   8       55.27       65.30      5.54 o 
   5   1   8      189.59      210.30     11.50 o 
   6   1   8       16.96       22.45      3.94 o 
   7   1   8      196.03      204.33     14.03 o 
   8   1   8      489.74      485.70     22.30 o 
   9   1   8       17.00       18.10      4.82 o 
  10   1   8        3.07        2.25      4.47 o 
  11   1   8      300.99      297.38     16.21 o 
  12   1   8       12.14       21.41      5.18 o 
  13   1   8      133.94      134.25     11.13 o 
  14   1   8       46.88       53.47     11.82 o 
  15   1   8       32.93       32.71      5.80 o 
  16   1   8       67.69       64.50      8.44 o 
  17   1   8       30.85       46.75      8.65 o 
  18   1   8       10.25        4.12      4.94 o 
  19   1   8        7.25        6.96      5.47 o 
  20   1   8        6.55       11.27      9.75 o 
  21   1   8        6.31       23.42      9.24 o 
 -21   2   8        2.66       -1.98      5.98 o 
 -20   2   8        0.00       -4.27      5.95 o 
 -19   2   8        0.06        7.05      5.98 o 
 -18   2   8       13.39        7.56      5.96 o 
 -17   2   8       22.79       22.75      4.87 o 
 -16   2   8        1.74        1.88      3.14 o 
 -15   2   8        2.91       -0.10      2.87 o 
 -14   2   8        1.14        0.90      2.96 o 
 -13   2   8       86.57       85.82      7.00 o 
 -12   2   8        1.14        1.80      3.24 o 
 -11   2   8       18.64       22.44      3.76 o 
 -10   2   8      237.67      245.01      9.79 o 
  -9   2   8      238.76      237.55     16.09 o 
  -8   2   8      159.86      127.66     12.26 o 
  -7   2   8        0.05        6.58      2.32 o 
  -6   2   8        6.47        6.37      2.26 o 
  -5   2   8        0.90       -0.41      2.34 o 
  -4   2   8       79.59       80.43      4.19 o 
  -3   2   8       31.71       41.72      4.03 o 
  -2   2   8      186.03      188.60      6.84 o 
  -1   2   8       20.07       29.17      3.39 o 
   0   2   8        9.95       17.71      1.98 o 
   1   2   8      350.77      318.62     11.15 o 
   2   2   8        2.88       11.29      2.78 o 
   3   2   8      427.25      358.84     12.14 o 
   4   2   8      260.47      236.86      9.13 o 
   5   2   8        8.37       11.62      4.18 o 
   6   2   8        1.70        7.96      5.09 o 
   7   2   8       20.04       22.12      3.43 o 
   8   2   8       41.72       52.85      6.99 o 
   9   2   8      304.15      331.00     17.56 o 
  10   2   8        0.93        3.98      3.90 o 
  11   2   8       68.83       75.18      7.54 o 
  12   2   8       16.41        9.99      4.69 o 
  13   2   8        1.45       -0.54      3.63 o 
  14   2   8        4.22        3.36      3.86 o 
  15   2   8        0.01       -2.15      4.72 o 
  16   2   8        1.09        3.95      4.69 o 
  17   2   8        4.00        8.30      5.34 o 
  18   2   8        0.03       -1.90      4.47 o 
  19   2   8        0.64       -2.25      4.76 o 
  20   2   8        0.99        1.05      5.59 o 
  21   2   8        0.15       -2.60      6.78 o 
 -20   3   8       22.40       35.57      9.91 o 
 -19   3   8        0.33        0.87      5.21 o 
 -18   3   8        0.06        1.62      4.21 o 
 -17   3   8       21.18       23.00      6.52 o 
 -16   3   8        0.04       -4.93      4.93 o 
 -15   3   8        0.01       -2.50      4.10 o 
 -14   3   8        1.73        7.93      4.82 o 
 -13   3   8      176.54      202.38     13.16 o 
 -12   3   8       61.45       68.35     10.31 o 
 -11   3   8      144.83      157.22     13.32 o 
 -10   3   8      149.73      148.34      8.35 o 
  -9   3   8       11.98        8.01      3.95 o 
  -8   3   8        4.59        6.88      2.51 o 
  -7   3   8      157.40      162.57      6.87 o 
  -6   3   8      226.51      209.76      7.91 o 
  -5   3   8        9.80        6.81      2.48 o 
  -4   3   8       34.90       40.50      3.79 o 
  -3   3   8       54.47       65.96      6.03 o 
  -2   3   8       94.55       98.13      5.23 o 
  -1   3   8       13.71       15.50      2.88 o 
   0   3   8        0.76       -1.30      1.71 o 
   1   3   8        9.31       12.72      4.69 o 
   2   3   8       20.85       28.28      3.42 o 
   3   3   8      134.88      124.51      8.55 o 
   4   3   8        3.05        7.02      4.17 o 
   5   3   8       47.37       56.16      5.69 o 
   6   3   8      192.56      200.05      9.76 o 
   7   3   8      368.09      357.84     15.19 o 
   8   3   8      593.80      590.23     22.14 o 
   9   3   8       42.55       60.04      5.78 o 
  10   3   8        1.61       -0.79      2.78 o 
  11   3   8      223.41      200.28     10.92 o 
  12   3   8      102.27      118.79      9.69 o 
  13   3   8       11.52       27.31     10.56 o 
  14   3   8       86.49       87.55     10.12 o 
  15   3   8       36.19       32.45      7.00 o 
  16   3   8        0.07        4.42      5.15 o 
  17   3   8       22.18       24.18      7.16 o 
  18   3   8        1.07        4.12      5.18 o 
  19   3   8        0.48       -4.50      6.60 o 
  20   3   8        0.40       -0.41      5.69 o 
 -19   4   8        5.76       -1.59      6.37 o 
 -18   4   8        0.02        3.02      5.28 o 
 -17   4   8        5.95        6.02      5.45 o 
 -16   4   8        5.77        7.04      5.57 o 
 -15   4   8        0.40       -1.54      4.32 o 
 -14   4   8       25.53       38.30      7.09 o 
 -13   4   8       26.50       21.26      5.82 o 
 -12   4   8      315.16      286.84     17.46 o 
 -11   4   8       12.06       15.25      6.58 o 
 -10   4   8       50.32       55.75      6.88 o 
  -9   4   8       13.14       13.48      6.21 o 
  -8   4   8       41.17       34.59      4.66 o 
  -7   4   8        3.51        2.10      2.56 o 
  -6   4   8       20.58       24.60      3.80 o 
  -5   4   8       61.22       74.53      5.94 o 
  -4   4   8       12.12       10.07      3.02 o 
  -3   4   8        6.12        8.50      2.61 o 
  -2   4   8       34.31       36.06      3.86 o 
  -1   4   8        0.27        3.66      2.09 o 
   0   4   8       38.98       40.92      3.62 o 
   1   4   8       49.70       47.82      4.23 o 
   2   4   8      328.05      329.46     13.91 o 
   3   4   8      135.07      123.00      7.89 o 
   4   4   8        0.83        7.90      3.54 o 
   5   4   8       67.80       72.84      6.74 o 
   6   4   8      382.88      412.29     17.89 o 
   7   4   8        1.55        1.90      4.42 o 
   8   4   8       15.69       14.58      4.31 o 
   9   4   8       65.55       69.36      7.50 o 
  10   4   8       26.06       30.17      5.67 o 
  11   4   8       41.32       58.39      8.08 o 
  12   4   8        0.13        6.84      4.52 o 
  13   4   8        0.35        2.31      4.20 o 
  14   4   8        0.37        2.03      4.43 o 
  15   4   8       12.52       10.96      5.65 o 
  16   4   8       12.92       20.68      7.06 o 
  17   4   8        0.02       25.59     11.50 o 
  18   4   8        0.32        2.97      6.68 o 
 -17   5   8        3.78        0.44      4.70 o 
 -16   5   8        0.54        8.99      6.23 o 
 -15   5   8        6.34        1.94      4.27 o 
 -14   5   8       37.99       39.49      8.43 o 
 -13   5   8       72.23       87.87     15.63 o 
 -12   5   8       60.16       50.49      9.26 o 
 -11   5   8       16.31       20.98      6.57 o 
 -10   5   8        4.05        5.45      4.66 o 
  -9   5   8        0.96        5.73      4.42 o 
  -8   5   8        2.02       10.07      5.05 o 
  -7   5   8       82.05       54.44      9.78 o 
  -6   5   8        3.61       -0.47      2.73 o 
  -5   5   8       24.35       25.18      4.66 o 
  -4   5   8       80.34       96.61      7.40 o 
  -3   5   8       64.50       61.92      6.14 o 
  -2   5   8      122.82      108.95     10.26 o 
  -1   5   8       60.63       51.78      5.96 o 
   0   5   8       16.62       25.48      4.45 o 
   1   5   8        0.72        1.16      2.89 o 
   2   5   8       10.39       24.02      7.24 o 
   3   5   8        2.57        9.92      3.61 o 
   4   5   8       32.86       29.81      5.31 o 
   5   5   8       52.47       46.06      6.16 o 
   6   5   8      126.06      144.77     12.41 o 
   7   5   8       23.50       29.55      5.28 o 
   8   5   8        0.32        2.62      4.13 o 
   9   5   8       11.70       18.61      5.03 o 
  10   5   8        1.45       -3.40      4.41 o 
  11   5   8       25.62       26.94      5.83 o 
  12   5   8        9.02        9.77      4.84 o 
  13   5   8       37.10       23.85      8.51 o 
  14   5   8        0.08        2.38      4.62 o 
  15   5   8        8.23       12.39      8.11 o 
  16   5   8       28.47       44.13     11.85 o 
 -14   6   8        2.26        2.01      5.24 o 
 -13   6   8       13.90       11.02      6.58 o 
 -12   6   8        3.86        9.11     12.94 o 
 -11   6   8       28.35       28.70      7.93 o 
 -10   6   8       68.54       70.78     10.36 o 
  -9   6   8       80.42       76.71     11.98 o 
  -8   6   8       42.91       34.60      7.71 o 
  -7   6   8        7.99        8.31      5.11 o 
  -6   6   8       12.08        7.70      5.01 o 
  -5   6   8        0.81        2.73      3.29 o 
  -4   6   8       25.91       23.42      5.97 o 
  -3   6   8        0.19       12.56      4.68 o 
  -2   6   8       82.71       86.25      9.52 o 
  -1   6   8       12.57       15.93      5.08 o 
   0   6   8        3.82        8.53      4.20 o 
   1   6   8       98.02       75.95      9.43 o 
   2   6   8        5.42        5.89      4.48 o 
   3   6   8      154.56      137.27     11.93 o 
   4   6   8      106.22      101.64     10.04 o 
   5   6   8       18.95       29.00      9.74 o 
   6   6   8       24.98       25.26      6.54 o 
   7   6   8       22.81       18.75      6.83 o 
   8   6   8       26.20       16.35      6.48 o 
   9   6   8       84.49       84.26     11.24 o 
  10   6   8        1.16       -0.63      4.56 o 
  11   6   8        9.89       12.68      6.20 o 
  12   6   8        1.35       -9.75      9.75 o 
  13   6   8        0.12        3.73     12.34 o 
  14   6   8        2.40       19.07     17.00 o 
 -10   7   8       15.53       16.13     11.21 o 
  -9   7   8       10.00        3.44      5.76 o 
  -8   7   8        1.74        6.89      5.96 o 
  -7   7   8        0.18        4.75      5.85 o 
  -6   7   8       22.32       24.40      7.14 o 
  -5   7   8       16.70       16.12      7.07 o 
  -4   7   8        0.14        2.66      4.66 o 
  -3   7   8        1.25        1.36      4.38 o 
  -2   7   8        1.10        5.59      5.59 o 
  -1   7   8        9.47        6.79      5.91 o 
   0   7   8        7.06       17.12      8.24 o 
   1   7   8        5.10        3.97      4.75 o 
   2   7   8        4.19        4.62      5.07 o 
   3   7   8        7.75        9.36      5.44 o 
   4   7   8        5.08        5.35      5.43 o 
   5   7   8        5.41        5.16      5.88 o 
   6   7   8        3.82        8.90      7.20 o 
   7   7   8        1.86        1.12      6.14 o 
   8   7   8       35.97       32.81     10.68 o 
   9   7   8        4.31       16.76      8.88 o 
 -20   1   9       39.68       53.88     11.25 o 
 -19   1   9        1.93       13.02      6.92 o 
 -18   1   9        0.13       -1.24      4.22 o 
 -17   1   9        5.64        1.88      4.19 o 
 -16   1   9        6.02        9.55      4.94 o 
 -15   1   9        0.31        5.86      4.05 o 
 -14   1   9        1.60        3.33      2.96 o 
 -13   1   9       28.73       33.80      4.99 o 
 -12   1   9        0.80        5.88      3.10 o 
 -11   1   9      288.77      306.91     13.99 o 
 -10   1   9       57.79       57.71      4.93 o 
  -9   1   9       24.07       27.85      3.72 o 
  -8   1   9       11.98       16.55      3.35 o 
  -7   1   9      160.90      151.67      7.03 o 
  -6   1   9      168.35      161.53      9.74 o 
  -5   1   9      116.14      102.26      5.20 o 
  -4   1   9       10.12        6.26      2.26 o 
  -3   1   9        4.73        4.78      2.99 o 
  -2   1   9        0.61        0.24      2.34 o 
  -1   1   9       24.07       26.83      3.61 o 
   0   1   9       34.02       26.14      3.15 o 
   1   1   9        0.18       -4.06      4.06 o 
   2   1   9       18.39       22.11      5.32 o 
   3   1   9      150.18      158.54      9.82 o 
   4   1   9       81.95       82.26      8.38 o 
   5   1   9       26.18       33.90      5.63 o 
   6   1   9      613.08      593.16     26.15 o 
   7   1   9      600.16      630.67     28.38 o 
   8   1   9      361.07      396.70     20.51 o 
   9   1   9        0.46       -3.71      3.71 o 
  10   1   9        0.94        5.83      4.16 o 
  11   1   9       66.73       69.14      8.36 o 
  12   1   9      385.12      356.69     19.39 o 
  13   1   9        1.03       -0.70      3.97 o 
  14   1   9      118.10      111.86     11.13 o 
  15   1   9       14.38        5.05      4.91 o 
  16   1   9        3.00        7.68      7.07 o 
  17   1   9      133.83      122.50     12.70 o 
  18   1   9        0.18        2.47      4.91 o 
  19   1   9       12.02        6.80      6.01 o 
  20   1   9        0.26        4.55      5.73 o 
 -20   2   9        3.05        3.38      6.35 o 
 -19   2   9        3.96        4.95      6.20 o 
 -18   2   9        0.07       13.19     10.43 o 
 -17   2   9        0.05       12.98      7.40 o 
 -16   2   9        6.93        2.68      4.20 o 
 -15   2   9       28.61       29.15      5.24 o 
 -14   2   9       12.55       11.50      4.04 o 
 -13   2   9       12.66       10.65      4.03 o 
 -12   2   9      190.04      189.93     10.91 o 
 -11   2   9      256.37      220.37     10.60 o 
 -10   2   9      182.44      160.86      9.27 o 
  -9   2   9      215.42      187.72     13.18 o 
  -8   2   9      156.87      168.97      8.18 o 
  -7   2   9        7.52        5.27      2.46 o 
  -6   2   9       59.65       52.70      4.43 o 
  -5   2   9        0.00        0.31      2.10 o 
  -4   2   9      104.63      102.17      6.00 o 
  -3   2   9       21.22       21.34      3.07 o 
  -2   2   9       58.75       58.48      6.79 o 
  -1   2   9       66.91       79.58      5.73 o 
   0   2   9        8.51       13.03      3.93 o 
   1   2   9      247.66      232.53      9.86 o 
   2   2   9      548.90      525.19     30.05 o 
   3   2   9     1768.59     1672.50     53.59 o 
   4   2   9      309.60      312.65     16.81 o 
   5   2   9        3.58        3.09      5.29 o 
   6   2   9      543.47      550.66     25.67 o 
   7   2   9       65.27       81.96      8.28 o 
   8   2   9       24.70       40.92      7.00 o 
   9   2   9      573.19      584.15     28.28 o 
  10   2   9        4.95        1.20      3.76 o 
  11   2   9       25.15       36.19      6.94 o 
  12   2   9       91.33       77.09      9.27 o 
  13   2   9        3.89        0.30      3.96 o 
  14   2   9        0.22        0.84      4.08 o 
  15   2   9        1.11        0.06      4.03 o 
  16   2   9       28.21       50.13      9.13 o 
  17   2   9        3.49       -1.36      4.92 o 
  18   2   9        0.02        5.56      5.78 o 
  19   2   9       18.59       27.64      8.42 o 
 -19   3   9        2.56        2.75      6.31 o 
 -18   3   9        6.10        1.41      5.68 o 
 -17   3   9        0.76        0.80      4.14 o 
 -16   3   9        9.67        6.59      4.75 o 
 -15   3   9        4.68       12.82      4.77 o 
 -14   3   9        4.17        1.91      4.33 o 
 -13   3   9      171.09      183.72     13.31 o 
 -12   3   9        0.73        2.62      4.21 o 
 -11   3   9       95.43      109.41     10.57 o 
 -10   3   9       13.41        8.77      3.76 o 
  -9   3   9        9.85        8.48      3.21 o 
  -8   3   9       12.71       18.34      3.68 o 
  -7   3   9        8.19       10.73      3.27 o 
  -6   3   9       67.60       72.97      5.11 o 
  -5   3   9       59.48       59.56      5.04 o 
  -4   3   9      125.31      113.66      6.23 o 
  -3   3   9       39.00       42.05      3.48 o 
  -2   3   9      155.38      151.14      6.98 o 
  -1   3   9        8.45       10.03      3.20 o 
   0   3   9       55.56       58.23      4.98 o 
   1   3   9        7.98        4.64      2.96 o 
   2   3   9       38.71       39.84      8.50 o 
   3   3   9       38.10       42.26      4.77 o 
   4   3   9       14.71       20.57      4.48 o 
   5   3   9      128.89      121.94     10.10 o 
   6   3   9        1.12        4.79      3.18 o 
   7   3   9        4.65        0.56      3.14 o 
   8   3   9        8.59       25.20     14.75 o 
   9   3   9       80.19       86.54      9.57 o 
  10   3   9       24.43       31.07      6.65 o 
  11   3   9       41.22       38.57      7.11 o 
  12   3   9       82.39       72.60     14.18 o 
  13   3   9        1.18        4.77      5.02 o 
  14   3   9       27.19       28.12      7.52 o 
  15   3   9        0.33        0.91      4.79 o 
  16   3   9       16.53        9.95      6.04 o 
  17   3   9        2.04       -2.43      5.08 o 
  18   3   9        0.09        4.11      7.05 o 
 -17   4   9       12.97        9.50      5.90 o 
 -16   4   9       27.16       24.78      7.19 o 
 -15   4   9        1.21        7.16      5.45 o 
 -14   4   9        7.77        4.22      4.76 o 
 -13   4   9       37.65       40.03     11.00 o 
 -12   4   9       68.04       80.41      9.57 o 
 -11   4   9        1.95        7.65      5.13 o 
 -10   4   9      415.56      423.51     23.42 o 
  -9   4   9       75.60       64.07      8.26 o 
  -8   4   9       28.27       26.86      7.61 o 
  -7   4   9        6.08        5.14      3.21 o 
  -6   4   9       18.40       19.54      7.10 o 
  -5   4   9        9.82       10.82      3.77 o 
  -4   4   9        9.98        9.20      3.54 o 
  -3   4   9       32.52       30.28      4.25 o 
  -2   4   9       76.03       65.89      5.39 o 
  -1   4   9       93.45       89.19      6.91 o 
   0   4   9       14.79       15.34      4.90 o 
   1   4   9       51.78       49.39      5.77 o 
   2   4   9       55.13       50.34      5.81 o 
   3   4   9       46.18       42.09      5.19 o 
   4   4   9      120.07      119.41      8.60 o 
   5   4   9       83.08       70.51      6.86 o 
   6   4   9       23.68       34.55     10.88 o 
   7   4   9        1.92        8.60      3.84 o 
   8   4   9       40.46       41.83      6.21 o 
   9   4   9       53.60       49.37     11.02 o 
  10   4   9       18.34       45.87     14.26 o 
  11   4   9       35.86       38.60      7.97 o 
  12   4   9        1.06        5.52      5.15 o 
  13   4   9        0.98        0.39      4.25 o 
  14   4   9        5.59        2.07      5.66 o 
  15   4   9        0.77        2.01      5.34 o 
  16   4   9        1.15       -3.62      5.47 o 
  17   4   9        2.94       10.01      7.78 o 
 -15   5   9        1.70        9.67      6.08 o 
 -14   5   9        0.00        7.42      5.78 o 
 -13   5   9       14.71       11.59      6.22 o 
 -12   5   9       15.70       19.18      6.79 o 
 -11   5   9       50.82       55.78      8.84 o 
 -10   5   9       24.78       41.70      7.73 o 
  -9   5   9       19.97       17.45      5.66 o 
  -8   5   9        6.91        8.44      5.12 o 
  -7   5   9       48.36       58.26      8.33 o 
  -6   5   9       24.88       35.56     10.82 o 
  -5   5   9       45.07       46.70      6.28 o 
  -4   5   9       12.49       11.36      4.34 o 
  -3   5   9        7.56        7.04      3.89 o 
  -2   5   9        0.02        3.52      4.05 o 
  -1   5   9        3.10        8.17      6.06 o 
   0   5   9       30.50       34.22      6.14 o 
   1   5   9        3.67        8.21      6.00 o 
   2   5   9        0.62        2.77      4.10 o 
   3   5   9        5.24        4.88      4.08 o 
   4   5   9       27.71       33.14      5.69 o 
   5   5   9        2.71       -1.55      3.81 o 
   6   5   9       21.90       26.09      5.58 o 
   7   5   9       82.98       90.32     10.48 o 
   8   5   9       58.43       55.85      7.48 o 
   9   5   9        9.75        7.29      4.62 o 
  10   5   9        2.27        5.49      5.23 o 
  11   5   9       25.05       24.54      7.11 o 
  12   5   9       38.36       46.24     10.58 o 
  13   5   9        6.72       12.47      6.35 o 
  14   5   9       13.50       13.21      9.84 o 
  15   5   9       18.38       28.82      9.99 o 
 -12   6   9       35.56       30.15      9.17 o 
 -11   6   9       37.76       28.45      8.55 o 
 -10   6   9        0.89        5.70      5.87 o 
  -9   6   9        2.15        3.63      5.06 o 
  -8   6   9        0.79        1.78      5.00 o 
  -7   6   9        9.35        8.13      5.54 o 
  -6   6   9       35.30       31.25     12.60 o 
  -5   6   9        0.50        3.23      6.08 o 
  -4   6   9       19.18        9.59      5.94 o 
  -3   6   9        2.01        5.97      5.09 o 
  -2   6   9        0.08       -2.35      4.47 o 
  -1   6   9        7.45        6.89      5.10 o 
   0   6   9        1.63        9.59      6.68 o 
   1   6   9        0.15       -0.99      4.98 o 
   2   6   9       15.39       13.62      5.98 o 
   3   6   9       23.82       16.84      6.04 o 
   4   6   9       27.95       26.31      7.48 o 
   5   6   9        2.93        4.34      4.87 o 
   6   6   9       70.07       64.11      9.24 o 
   7   6   9       29.81       19.25      6.57 o 
   8   6   9       18.39       18.29      6.72 o 
   9   6   9        6.50        6.29      6.74 o 
  10   6   9        6.14       15.40      8.57 o 
  11   6   9        8.48        8.41      7.18 o 
  -6   7   9        3.01       -0.45      6.16 o 
  -5   7   9        2.57       -6.72      7.24 o 
  -4   7   9       24.06        9.67      7.37 o 
  -3   7   9        0.72        0.82      5.34 o 
  -2   7   9       55.31       46.22     10.27 o 
  -1   7   9        1.49       17.40      6.83 o 
   0   7   9       13.98        8.89      6.37 o 
   1   7   9        0.47        1.48      4.87 o 
   2   7   9        3.09        2.95      5.02 o 
   3   7   9        0.12       -1.31      4.79 o 
   4   7   9        1.83        8.96      6.26 o 
   5   7   9        2.40        4.96      6.69 o 
   6   7   9        9.16       12.68     13.20 o 
 -19   0  10        0.80        4.74      7.76 o 
 -18   0  10       16.98       26.42     24.07 o 
 -17   0  10       92.06      104.84     16.97 o 
 -16   0  10        2.00       -2.89      7.41 o 
 -15   0  10        2.50       17.76     12.87 o 
 -14   0  10        0.82        0.94      5.52 o 
 -13   0  10        9.25       12.04      6.00 o 
 -12   0  10        6.52       -0.67      5.03 o 
 -11   0  10       86.97       62.13     11.29 o 
 -10   0  10      206.76      209.98     22.22 o 
  -9   0  10      205.44      213.91     16.45 o 
  -8   0  10        8.07        8.28      4.91 o 
  -7   0  10       78.51       61.72     22.48 o 
  -6   0  10        2.75        6.36      3.98 o 
  -5   0  10      239.11      241.05     18.13 o 
  -4   0  10       54.31       57.56      5.76 o 
  -3   0  10       20.01       23.68      4.59 o 
  -2   0  10      465.14      488.17     31.37 o 
  -1   0  10       17.13       22.00      6.26 o 
   0   0  10      173.25      151.87     12.72 o 
   1   0  10      630.25      614.53     38.90 o 
   2   0  10       10.92       21.98      7.49 o 
   3   0  10     1629.58     1616.20     91.77 o 
   4   0  10     1482.42     1500.46     86.74 o 
   5   0  10      346.43      323.21     25.61 o 
   6   0  10      182.44      214.86     34.03 o 
   7   0  10       92.67       80.39     12.91 o 
   8   0  10       18.33       28.52     15.50 o 
   9   0  10      150.81      155.23     17.21 o 
  10   0  10      145.77      147.00     17.08 o 
  11   0  10       35.27       28.35      9.22 o 
  12   0  10      112.69      109.51     15.53 o 
  13   0  10        5.14       16.50      8.25 o 
  14   0  10        9.83       16.07     11.77 o 
  15   0  10        6.93       34.11     10.60 o 
  16   0  10       11.78        7.17      8.37 o 
  17   0  10        0.16        2.98      7.35 o 
  18   0  10        1.50       -3.04      7.53 o 
  19   0  10       24.89       12.32      9.71 o 
 -19   1  10        3.21        0.85      5.70 o 
 -18   1  10        1.59        3.38      6.09 o 
 -17   1  10        0.81        1.81      4.86 o 
 -16   1  10        0.10        5.18      5.18 o 
 -15   1  10        6.53       17.31      8.76 o 
 -14   1  10       15.35       24.17      8.11 o 
 -13   1  10        0.00        3.54      3.54 o 
 -12   1  10       63.53       51.60      9.32 o 
 -11   1  10       15.59       27.43      5.44 o 
 -10   1  10        2.68        7.37      3.24 o 
  -9   1  10       20.11       22.28      3.71 o 
  -8   1  10        0.60        3.10      2.63 o 
  -7   1  10       20.00       30.83      3.74 o 
  -6   1  10        5.76        0.33      2.14 o 
  -5   1  10      205.61      207.92     10.25 o 
  -4   1  10       92.28       88.63      6.80 o 
  -3   1  10       62.81       67.48      6.16 o 
  -2   1  10       46.86       40.24      4.22 o 
  -1   1  10       84.59       72.08      6.64 o 
   0   1  10        0.88       -1.01      3.07 o 
   1   1  10       20.56       24.90      4.96 o 
   2   1  10        5.77       -2.76      4.43 o 
   3   1  10       35.46       35.43      5.94 o 
   4   1  10      224.82      214.56     14.20 o 
   5   1  10        8.79       16.30      5.23 o 
   6   1  10      228.69      224.37     15.71 o 
   7   1  10       31.72       45.63      9.09 o 
   8   1  10        0.46        1.51      3.70 o 
   9   1  10       36.90       41.28      6.98 o 
  10   1  10        5.12        2.66      4.24 o 
  11   1  10        2.13       -1.76      4.25 o 
  12   1  10      147.47      159.09     13.59 o 
  13   1  10      109.29      114.89     11.68 o 
  14   1  10       16.65       10.12      5.95 o 
  15   1  10       13.64       18.25      8.90 o 
  16   1  10        3.41        2.87      5.14 o 
  17   1  10       14.11        6.00      6.08 o 
  18   1  10        0.09        4.90      5.77 o 
 -18   2  10       23.18       14.86      8.08 o 
 -17   2  10        0.01       -6.20      6.20 o 
 -16   2  10        5.44       12.43     10.05 o 
 -15   2  10       21.35       21.24      5.99 o 
 -14   2  10        3.35        6.35      4.17 o 
 -13   2  10        0.84        8.85      6.89 o 
 -12   2  10       38.50       39.50      5.97 o 
 -11   2  10       19.79       15.71      4.87 o 
 -10   2  10      132.28      127.46      8.41 o 
  -9   2  10        1.61        0.89      2.51 o 
  -8   2  10        9.27       12.39      3.69 o 
  -7   2  10        0.44        3.06      2.86 o 
  -6   2  10       27.51       28.33      4.04 o 
  -5   2  10        0.63       -1.15      2.40 o 
  -4   2  10        1.17       -2.09      2.64 o 
  -3   2  10        2.65        4.40      2.97 o 
  -2   2  10        0.41        1.61      2.66 o 
  -1   2  10       32.42       29.72      4.29 o 
   0   2  10        0.05       -2.73      2.73 o 
   1   2  10        9.66        6.25      3.76 o 
   2   2  10        1.36        9.62      6.76 o 
   3   2  10       10.04       10.12      4.70 o 
   4   2  10        7.53        9.85      4.19 o 
   5   2  10       14.51        9.43      5.64 o 
   6   2  10        9.92       15.93      6.75 o 
   7   2  10        0.31       -1.89      4.04 o 
   8   2  10        0.11        2.95      4.29 o 
   9   2  10       25.67       22.30      6.20 o 
  10   2  10       15.26       19.11      5.94 o 
  11   2  10        0.64        7.44      5.09 o 
  12   2  10        0.67       -2.96      4.80 o 
  13   2  10        1.12        9.13      5.70 o 
  14   2  10        5.36        1.63      4.66 o 
  15   2  10        0.04       -5.45      5.45 o 
  16   2  10        1.27        4.40      5.46 o 
  17   2  10        6.21        4.20      5.93 o 
  18   2  10        0.00        5.21      7.03 o 
 -17   3  10        2.99        9.86      7.24 o 
 -16   3  10        2.78        2.60      6.50 o 
 -15   3  10        5.67        0.78      5.37 o 
 -14   3  10        1.65        8.26      5.08 o 
 -13   3  10       15.80       18.12      6.22 o 
 -12   3  10        0.15        8.33      6.24 o 
 -11   3  10       74.36       82.70      9.46 o 
 -10   3  10        9.77        9.04      4.71 o 
  -9   3  10       35.66       32.34      4.83 o 
  -8   3  10        2.09        9.77      4.11 o 
  -7   3  10       69.07       60.04      5.48 o 
  -6   3  10        0.55       -1.13      2.66 o 
  -5   3  10      105.90      101.25      6.55 o 
  -4   3  10       88.74       85.06      6.70 o 
  -3   3  10        0.01       -0.96      3.56 o 
  -2   3  10       22.07       23.80      4.40 o 
  -1   3  10       65.48       52.18      8.51 o 
   0   3  10        8.79        8.11      3.38 o 
   1   3  10        9.64        7.09      3.08 o 
   2   3  10        6.14       14.40      6.91 o 
   3   3  10        9.52        8.72      4.51 o 
   4   3  10      110.29      116.24     10.58 o 
   5   3  10        1.18       -1.08      4.01 o 
   6   3  10      234.48      213.92     15.40 o 
   7   3  10      122.09      117.35     10.83 o 
   8   3  10        9.62       12.27      5.75 o 
   9   3  10        5.94        3.99      4.88 o 
  10   3  10        3.54        9.50      5.50 o 
  11   3  10        0.48        4.21      4.75 o 
  12   3  10      118.09      122.28     12.47 o 
  13   3  10       38.62       45.12      8.76 o 
  14   3  10       22.64       14.29      6.92 o 
  15   3  10       15.30       29.51     10.41 o 
  16   3  10        0.11       10.89      7.01 o 
  17   3  10       65.32       68.71     12.26 o 
 -15   4  10        0.59        0.76      5.03 o 
 -14   4  10        4.79        4.05      5.26 o 
 -13   4  10       40.88       56.58      9.10 o 
 -12   4  10        0.00       -1.82      4.57 o 
 -11   4  10       76.46       68.61      9.11 o 
 -10   4  10        0.21        5.55      4.51 o 
  -9   4  10        5.24        0.56      3.93 o 
  -8   4  10        1.03        0.18      3.80 o 
  -7   4  10       42.18       31.14      6.77 o 
  -6   4  10       18.89       15.79      5.43 o 
  -5   4  10       73.41       60.09      8.04 o 
  -4   4  10        8.07        8.98      4.55 o 
  -3   4  10       41.37       53.81      6.89 o 
  -2   4  10       52.74       57.36      6.27 o 
  -1   4  10        1.17       -3.39      3.39 o 
   0   4  10       21.53       23.66      4.45 o 
   1   4  10       65.87       67.93      7.75 o 
   2   4  10        6.13        3.54      3.83 o 
   3   4  10      167.85      156.68     15.73 o 
   4   4  10      239.90      239.32     16.92 o 
   5   4  10      126.48      143.30     12.61 o 
   6   4  10       21.89       23.34      6.69 o 
   7   4  10       92.47       80.75      9.61 o 
   8   4  10       10.10       11.24      5.50 o 
   9   4  10        0.23        0.51      4.77 o 
  10   4  10       23.58       18.30     10.41 o 
  11   4  10        1.53       -1.88      5.13 o 
  12   4  10       13.75       10.38      6.43 o 
  13   4  10        0.03        0.49      4.82 o 
  14   4  10        0.09       17.96     13.58 o 
  15   4  10        4.49        0.91      5.26 o 
 -13   5  10       33.67       22.52      8.77 o 
 -12   5  10       27.00       41.91     10.30 o 
 -11   5  10        0.53        1.10      5.75 o 
 -10   5  10       19.83       16.85      7.72 o 
  -9   5  10        0.65        2.47      5.67 o 
  -8   5  10        0.01        6.10      6.26 o 
  -7   5  10        4.81        0.61      5.07 o 
  -6   5  10        0.36        5.56      5.94 o 
  -5   5  10       38.47       30.46      7.34 o 
  -4   5  10        0.04       -1.05      4.47 o 
  -3   5  10       49.79       48.30     14.87 o 
  -2   5  10       18.39       38.50     11.71 o 
  -1   5  10       14.67       17.62      5.85 o 
   0   5  10        9.92        9.97      4.50 o 
   1   5  10       22.99       41.95     11.24 o 
   2   5  10        6.98        7.29      4.61 o 
   3   5  10       10.94        9.90      5.23 o 
   4   5  10        7.55        0.65      4.25 o 
   5   5  10        1.29       12.06      7.11 o 
   6   5  10        3.92        5.91      5.92 o 
   7   5  10        9.64        1.08      4.77 o 
   8   5  10        7.42        2.74      5.49 o 
   9   5  10       36.95       41.39     11.26 o 
  10   5  10        0.03       -0.11      4.60 o 
  11   5  10        4.20        1.84      5.13 o 
  12   5  10        1.05       -0.44      4.89 o 
  -9   6  10        0.24        6.68      7.26 o 
  -8   6  10        1.54       -1.13      6.43 o 
  -7   6  10        4.17        5.51      7.73 o 
  -6   6  10        1.16        6.84      7.13 o 
  -5   6  10        0.18        1.58      7.16 o 
  -4   6  10        2.15       -5.97      6.91 o 
  -3   6  10       13.39        6.49      5.72 o 
  -2   6  10        0.25       -0.47      4.57 o 
  -1   6  10       17.39       11.52      6.01 o 
   0   6  10        0.10       -5.70      5.70 o 
   1   6  10        0.40       -2.32      5.33 o 
   2   6  10        3.26        4.54      5.43 o 
   3   6  10        1.05       -1.38      6.61 o 
   4   6  10        0.13        0.37      5.60 o 
   5   6  10        9.95        3.75      6.54 o 
   6   6  10        8.88        5.66      7.42 o 
   7   6  10        3.31        5.06      6.94 o 
   8   6  10        1.10       10.23      8.18 o 
   9   6  10        7.65       13.97     10.30 o 
 -17   1  11        5.89       17.10      7.91 o 
 -16   1  11        9.92       25.20     14.13 o 
 -15   1  11        8.57       10.53      6.02 o 
 -14   1  11        9.70       13.67      5.82 o 
 -13   1  11       23.32       27.85     10.97 o 
 -12   1  11        0.20       -1.64      3.66 o 
 -11   1  11        0.14        1.04      2.83 o 
 -10   1  11        0.52        1.83      2.93 o 
  -9   1  11       14.24       17.59      5.70 o 
  -8   1  11        8.12        5.20      3.00 o 
  -7   1  11       17.97       10.43      3.44 o 
  -6   1  11       36.65       26.57      7.08 o 
  -5   1  11       52.42       52.19      6.02 o 
  -4   1  11      192.25      187.97     13.03 o 
  -3   1  11       43.76       56.20      7.73 o 
  -2   1  11      173.06      159.82     13.96 o 
  -1   1  11       41.38       36.34      6.48 o 
   0   1  11       18.59       25.55      9.66 o 
   1   1  11        0.13        2.00      3.87 o 
   2   1  11       37.36       34.08      6.41 o 
   3   1  11        5.77       16.82      5.41 o 
   4   1  11      159.50      165.97     13.26 o 
   5   1  11       49.73       38.72      7.19 o 
   6   1  11       84.22       74.79      8.84 o 
   7   1  11        0.04        0.13      3.87 o 
   8   1  11       17.45       17.34      6.13 o 
   9   1  11        0.00       -4.97      4.97 o 
  10   1  11       18.99       21.93      6.68 o 
  11   1  11        3.07        1.20      4.43 o 
  12   1  11       36.42       70.61      9.95 o 
  13   1  11       61.55       52.77      9.50 o 
  14   1  11        0.14        0.26      4.89 o 
  15   1  11       22.37       26.97      8.37 o 
  16   1  11        6.74        8.46      6.79 o 
  17   1  11       44.15       61.86     11.14 o 
 -16   2  11       25.09       30.87      9.26 o 
 -15   2  11        1.28       17.99      7.81 o 
 -14   2  11        1.53        8.11      5.36 o 
 -13   2  11        0.88        5.27      4.87 o 
 -12   2  11        0.66       -3.04      4.00 o 
 -11   2  11        7.91       16.04      4.91 o 
 -10   2  11       44.91       41.86      6.04 o 
  -9   2  11        0.00        2.72      3.22 o 
  -8   2  11       36.74       49.03      6.44 o 
  -7   2  11       29.37       25.47      7.72 o 
  -6   2  11       39.31       37.19      5.12 o 
  -5   2  11      139.74      140.64      9.91 o 
  -4   2  11       60.53       64.62      8.20 o 
  -3   2  11      101.65      111.79     10.46 o 
  -2   2  11       30.13       33.52      6.61 o 
  -1   2  11      207.07      198.87     16.63 o 
   0   2  11       88.29       82.66      9.44 o 
   1   2  11       43.26       43.24      6.86 o 
   2   2  11      180.71      206.91     14.94 o 
   3   2  11       15.05       23.86      7.36 o 
   4   2  11      532.88      536.13     27.44 o 
   5   2  11      382.01      390.13     23.12 o 
   6   2  11        8.36       19.67      6.09 o 
   7   2  11       34.82       39.70      6.67 o 
   8   2  11        3.45        4.63      4.92 o 
   9   2  11       12.85       23.79      6.97 o 
  10   2  11        2.21       -0.38      4.18 o 
  11   2  11       24.78       21.76      6.85 o 
  12   2  11        0.07        7.86      5.88 o 
  13   2  11       14.47        8.71      6.38 o 
  14   2  11        5.05       25.06     12.25 o 
  15   2  11        6.52        9.65      6.68 o 
  16   2  11        0.95        0.70      5.09 o 
 -15   3  11        0.13        3.96      7.61 o 
 -14   3  11        0.72       14.84      8.34 o 
 -13   3  11        0.47       14.81      7.10 o 
 -12   3  11       10.26       10.34      6.74 o 
 -11   3  11        9.49        1.83      5.05 o 
 -10   3  11        4.18        3.16      8.59 o 
  -9   3  11        1.38        1.04      5.26 o 
  -8   3  11        0.26        0.44      3.05 o 
  -7   3  11        0.76        1.59      3.07 o 
  -6   3  11        7.97       15.35      4.42 o 
  -5   3  11        3.92        6.96      3.75 o 
  -4   3  11       88.70      103.11      8.36 o 
  -3   3  11        0.46        0.59      2.98 o 
  -2   3  11       12.97        2.29      3.52 o 
  -1   3  11        0.73        4.41      4.92 o 
   0   3  11        2.16        2.40      6.13 o 
   1   3  11       17.69       30.86      7.57 o 
   2   3  11        3.28       -0.01      3.62 o 
   3   3  11        0.02        7.80      5.27 o 
   4   3  11       15.40       23.14      6.43 o 
   5   3  11       82.42       74.72      9.37 o 
   6   3  11        8.57        3.84      4.83 o 
   7   3  11        6.82        5.46      4.96 o 
   8   3  11        4.26        1.65      4.54 o 
   9   3  11        2.49        7.90      5.90 o 
  10   3  11        9.54        8.18      6.00 o 
  11   3  11        0.27       -0.54      7.20 o 
  12   3  11        5.22        8.59      6.17 o 
  13   3  11       33.76       28.09      8.32 o 
  14   3  11       21.69       14.89      7.78 o 
  15   3  11        0.02        7.35      7.01 o 
 -13   4  11        1.29        4.42      6.44 o 
 -12   4  11        7.58        7.23      6.79 o 
 -11   4  11       19.16       10.02      6.94 o 
 -10   4  11       12.20       20.62      8.47 o 
  -9   4  11        0.17        4.13      6.87 o 
  -8   4  11        0.88        5.55      7.15 o 
  -7   4  11        3.94        6.32      5.37 o 
  -6   4  11        1.32        4.27      4.54 o 
  -5   4  11        0.02       -1.09      3.99 o 
  -4   4  11        0.91        0.55      3.79 o 
  -3   4  11        0.06       -4.35      4.35 o 
  -2   4  11        0.09       -1.89      4.02 o 
  -1   4  11        2.97       12.67     12.61 o 
   0   4  11        1.51        7.69      5.40 o 
   1   4  11       35.15       45.68      7.67 o 
   2   4  11       29.97       39.38      7.29 o 
   3   4  11       73.29       73.97      9.65 o 
   4   4  11       17.23       12.75      5.84 o 
   5   4  11        0.77        4.01      5.86 o 
   6   4  11       24.52       25.02      7.19 o 
   7   4  11        0.78       -2.23      4.88 o 
   8   4  11        3.17       11.44      6.44 o 
   9   4  11       36.33       47.66      9.33 o 
  10   4  11        3.75        2.42      5.41 o 
  11   4  11       33.03       61.77     10.81 o 
  12   4  11       10.49        7.95      6.70 o 
  13   4  11        0.00        5.00      6.58 o 
 -10   5  11        7.96       37.83     11.54 o 
  -9   5  11       15.02        5.96      7.40 o 
  -8   5  11        0.24        5.56      6.54 o 
  -7   5  11        1.06        3.23      6.09 o 
  -6   5  11        5.84        1.71      5.35 o 
  -5   5  11        8.05        2.44      5.60 o 
  -4   5  11       18.60       21.50      6.52 o 
  -3   5  11        0.00        2.17      4.55 o 
  -2   5  11        6.98        6.67      7.31 o 
  -1   5  11       46.27       60.20     11.43 o 
   0   5  11        2.93        4.75      5.26 o 
   1   5  11       15.83        4.16      6.22 o 
   2   5  11        2.64        3.86      5.94 o 
   3   5  11        0.56       -2.78      5.75 o 
   4   5  11       18.60       12.70      7.90 o 
   5   5  11        0.23       -0.49      5.58 o 
   6   5  11       28.83       30.86     11.10 o 
   7   5  11        2.29        1.46      6.15 o 
   8   5  11        6.86        3.99      6.74 o 
   9   5  11        3.55        4.81      7.90 o 
  -4   6  11        6.12        8.26      9.47 o 
  -3   6  11       13.91       12.79     10.63 o 
  -2   6  11        1.62       -5.76      9.19 o 
  -1   6  11        1.92        0.81      6.06 o 
   0   6  11        0.32        1.57      6.43 o 
   1   6  11        0.11       -4.29      6.71 o 
   2   6  11       16.36        5.91      6.98 o 
   3   6  11        4.51       -5.08      7.42 o 
 -15   0  12       41.76       56.08     27.07 o 
 -14   0  12        0.03       24.47     19.27 o 
 -13   0  12        0.00        0.00     10.80 o 
 -12   0  12        2.99       -3.93     13.27 o 
 -11   0  12        0.26        2.13      5.77 o 
 -10   0  12       13.55        0.71      5.31 o 
  -9   0  12       64.05       58.18     11.76 o 
  -8   0  12       34.84       66.09     16.47 o 
  -7   0  12        0.00       -5.17      6.58 o 
  -6   0  12       71.21       64.14     12.51 o 
  -5   0  12        1.20        4.73      8.40 o 
  -4   0  12      190.48      176.44     28.99 o 
  -3   0  12        1.23       -6.90      6.90 o 
  -2   0  12       27.80       41.56     10.80 o 
  -1   0  12      177.05      179.58     20.30 o 
   0   0  12        3.93        0.79      4.48 o 
   1   0  12        0.27       -1.06      5.66 o 
   2   0  12       28.93       21.84     17.60 o 
   3   0  12       96.72       87.18     14.07 o 
   4   0  12      105.27       98.57     16.01 o 
   5   0  12      136.77      114.52     17.02 o 
   6   0  12       47.82       64.92     16.67 o 
   7   0  12        0.73        0.40      5.87 o 
   8   0  12       42.07       48.17     12.19 o 
   9   0  12        2.53        5.76      7.87 o 
  10   0  12       12.02        6.31      8.13 o 
  11   0  12       37.85       27.61     11.42 o 
  12   0  12       19.09       15.48     10.02 o 
  13   0  12        3.35        7.40      8.97 o 
  14   0  12        5.56       15.23     10.35 o 
 -15   1  12        0.03       -4.40     13.67 o 
 -14   1  12        0.07       -0.67     11.20 o 
 -13   1  12        1.39        3.30      8.21 o 
 -12   1  12       10.03       10.99      7.88 o 
 -11   1  12        2.23        3.50      5.99 o 
 -10   1  12        0.56        5.75      5.22 o 
  -9   1  12        0.91       -0.77      5.79 o 
  -8   1  12        2.63       -2.78      4.70 o 
  -7   1  12        1.75        4.59      6.35 o 
  -6   1  12       30.26       36.25      7.29 o 
  -5   1  12        4.66        7.95      4.87 o 
  -4   1  12       23.27       37.65      7.90 o 
  -3   1  12       91.63       97.74     10.67 o 
  -2   1  12        8.42       14.06      5.63 o 
  -1   1  12        0.10       -5.74      5.74 o 
   0   1  12        7.26       20.72      8.84 o 
   1   1  12        2.01        2.42      4.53 o 
   2   1  12        8.41        7.48      5.12 o 
   3   1  12       20.61       12.75      5.72 o 
   4   1  12        1.04        4.23      4.86 o 
   5   1  12       23.50       15.11      5.92 o 
   6   1  12       19.14       25.61      9.04 o 
   7   1  12        1.75        5.98      5.31 o 
   8   1  12        6.28        1.55      4.27 o 
   9   1  12        3.41        5.05      6.25 o 
  10   1  12        0.00       -1.81      6.00 o 
  11   1  12        1.36        0.82      4.78 o 
  12   1  12        0.00        0.70      4.82 o 
  13   1  12        0.84       -3.75      5.73 o 
  14   1  12        7.15        7.60      6.75 o 
 -14   2  12        0.07        8.00     14.20 o 
 -13   2  12        0.46       -0.60      6.79 o 
 -12   2  12        1.61       -0.90      6.78 o 
 -11   2  12        1.20        2.19      8.71 o 
 -10   2  12        2.37        9.88     10.66 o 
  -9   2  12        0.04        8.17      6.98 o 
  -8   2  12       10.13       18.85      6.09 o 
  -7   2  12        5.15        3.38      4.06 o 
  -6   2  12        0.61        5.76      4.90 o 
  -5   2  12        1.41        9.48      6.83 o 
  -4   2  12        0.31        0.07      3.83 o 
  -3   2  12        0.04       14.57      7.63 o 
  -2   2  12        4.24        7.18      5.17 o 
  -1   2  12        3.31       -0.25      3.72 o 
   0   2  12       15.66       14.14      5.44 o 
   1   2  12       26.62       30.73      6.06 o 
   2   2  12        0.37        1.04      4.37 o 
   3   2  12       47.54       56.72      8.85 o 
   4   2  12       84.85      118.27     11.96 o 
   5   2  12        0.06        7.12      4.71 o 
   6   2  12       17.77        8.32      5.67 o 
   7   2  12        0.73        4.20      6.45 o 
   8   2  12        2.18        6.72      5.83 o 
   9   2  12        4.83        1.36      6.44 o 
  10   2  12       35.50       47.89      9.23 o 
  11   2  12        4.30       11.64      6.59 o 
  12   2  12        6.30        8.97      6.70 o 
  13   2  12        9.22       16.64      7.94 o 
 -12   3  12        0.10        8.51      9.25 o 
 -11   3  12        2.38        1.06      7.36 o 
 -10   3  12        3.24       16.92     10.46 o 
  -9   3  12        2.86        2.04      7.59 o 
  -8   3  12        4.94        5.44     14.17 o 
  -7   3  12        0.15       10.61      7.26 o 
  -6   3  12       27.33        6.93      8.64 o 
  -5   3  12        2.33       -0.71      4.90 o 
  -4   3  12       31.91       37.79      7.55 o 
  -3   3  12       42.65       39.67     13.11 o 
  -2   3  12       72.54       75.09     11.21 o 
  -1   3  12        6.46        2.90      4.92 o 
   0   3  12       45.35       52.03      8.18 o 
   1   3  12        7.71        5.75      4.87 o 
   2   3  12       16.35       49.47     14.88 o 
   3   3  12       13.83       26.39      7.30 o 
   4   3  12       37.47       45.66      8.66 o 
   5   3  12        9.55        5.10      5.50 o 
   6   3  12       10.57       13.00      6.31 o 
   7   3  12       20.48       14.06      6.57 o 
   8   3  12       21.87       26.54      7.97 o 
   9   3  12        0.06        5.42      5.96 o 
  10   3  12        0.02        0.21      5.51 o 
  11   3  12        0.62        7.58      6.33 o 
  12   3  12       10.81        9.84      7.12 o 
 -10   4  12        5.79        6.39      9.98 o 
  -9   4  12        0.35       -3.49      8.97 o 
  -8   4  12        1.26        4.00      8.84 o 
  -7   4  12        0.68       -2.99      8.12 o 
  -6   4  12       15.94       33.61     24.87 o 
  -5   4  12        1.83        2.07      4.82 o 
  -4   4  12       48.91       48.25     11.23 o 
  -3   4  12        1.62       -2.85      7.26 o 
  -2   4  12       16.66       32.73     16.67 o 
  -1   4  12       20.35       36.08     13.33 o 
   0   4  12        0.00        4.16      6.90 o 
   1   4  12        5.79        6.94      6.45 o 
   2   4  12       21.16       24.19     13.09 o 
   3   4  12       46.18       53.81     11.28 o 
   4   4  12        1.14        7.94      5.93 o 
   5   4  12       41.40       50.84      9.98 o 
   6   4  12       39.63       39.57      9.35 o 
   7   4  12        0.80        3.48      5.73 o 
   8   4  12        9.27        7.22      6.38 o 
   9   4  12        0.50        0.87      5.65 o 
  -5   5  12       19.67       24.43     12.67 o 
  -4   5  12        0.23        2.05     11.70 o 
  -3   5  12        2.66       15.57     19.14 o 
  -2   5  12        9.24       12.83      8.49 o 
  -1   5  12        0.52        6.04      8.10 o 
   0   5  12        0.11       -0.22      5.49 o 
   1   5  12        4.06        3.06      6.39 o 
   2   5  12        2.47        8.82      7.79 o 
   3   5  12        0.76        4.45      7.31 o 
   4   5  12        8.22        2.03      7.33 o 
   5   5  12       12.35       -5.34      9.24 o 
 -12   1  13        7.50        7.67     11.87 o 
 -11   1  13        6.91        9.18     11.34 o 
 -10   1  13        0.00        7.67      7.39 o 
  -9   1  13        0.76        8.38      7.16 o 
  -8   1  13        1.70        7.58      5.56 o 
  -7   1  13        0.97       -5.56      5.56 o 
  -6   1  13       21.73       16.44      6.49 o 
  -5   1  13        0.40       -3.95      4.88 o 
  -4   1  13        0.56        2.64      5.05 o 
  -3   1  13       37.13       34.16     10.04 o 
  -2   1  13       11.08        6.42      5.34 o 
  -1   1  13        0.64       -3.84      5.19 o 
   0   1  13       23.41       13.38      6.62 o 
   1   1  13       31.57       45.58      8.81 o 
   2   1  13        2.29       -0.29      4.29 o 
   3   1  13       17.00       15.01      6.59 o 
   4   1  13        1.17        3.11      5.22 o 
   5   1  13        0.02        2.10      4.92 o 
   6   1  13        0.57       -1.53      5.09 o 
   7   1  13       18.15       10.45      6.60 o 
   8   1  13       25.89       33.66      8.53 o 
   9   1  13        0.81       -0.30      4.71 o 
  10   1  13        5.37        4.73      6.05 o 
  11   1  13        1.63        3.05      5.77 o 
 -10   2  13        2.07       10.70      9.66 o 
  -9   2  13        6.43       16.41      9.99 o 
  -8   2  13        5.07        8.27     12.20 o 
  -7   2  13        0.02        5.41      5.58 o 
  -6   2  13        6.89       15.28      6.67 o 
  -5   2  13        8.60        7.45      5.54 o 
  -4   2  13       21.88        6.28      5.54 o 
  -3   2  13       25.04       42.41      8.45 o 
  -2   2  13       12.11        7.41      6.49 o 
  -1   2  13        3.60       -2.96      4.86 o 
   0   2  13        1.50        8.51      5.80 o 
   1   2  13        1.81        3.60      5.79 o 
   2   2  13        3.35        9.46      6.15 o 
   3   2  13       20.69       19.71      6.98 o 
   4   2  13        0.20        1.21      5.56 o 
   5   2  13        0.10        5.88      5.75 o 
   6   2  13        9.04       27.77      8.00 o 
   7   2  13        2.38        3.56      5.73 o 
   8   2  13        7.52       10.18      6.86 o 
   9   2  13       12.16       13.24      7.29 o 
  10   2  13        1.69        4.21      6.21 o 
  -8   3  13        2.22        1.61      6.51 o 
  -7   3  13        0.72        4.30      8.63 o 
  -6   3  13        1.29       -5.94      8.72 o 
  -5   3  13       16.31       12.20     11.03 o 
  -4   3  13       10.98       15.50     13.93 o 
  -3   3  13        0.00       -0.95      5.61 o 
  -2   3  13       13.51        7.17      7.23 o 
  -1   3  13        2.96       17.45     14.88 o 
   0   3  13        0.46        4.15      5.62 o 
   1   3  13        0.41        4.36      5.43 o 
   2   3  13        0.07        8.94      6.35 o 
   3   3  13        0.38        2.35      5.29 o 
   4   3  13       18.24       17.15      7.19 o 
   5   3  13        2.21        4.58      5.95 o 
   6   3  13        9.47        7.12      6.33 o 
   7   3  13       16.03       14.44      7.37 o 
   8   3  13        1.28       -3.43      5.99 o 
  -4   4  13       11.09       -4.15      8.84 o 
  -3   4  13        0.90        7.63     13.37 o 
  -2   4  13        0.02       -0.19      5.70 o 
  -1   4  13       17.95       23.89      9.21 o 
   0   4  13        9.10       15.65      8.43 o 
   1   4  13        0.00        2.09      6.30 o 
   2   4  13       10.67        1.33      6.38 o 
   3   4  13        3.29       -4.35      7.71 o 
  -7   0  14        0.12        7.36      9.93 o 
  -6   0  14        3.86        2.21     14.60 o 
  -5   0  14        0.58       -1.14      6.85 o 
  -4   0  14        0.11        6.83      8.31 o 
  -3   0  14       14.78        3.50      8.38 o 
  -2   0  14        0.79        7.83      9.50 o 
  -1   0  14        0.00        6.51      8.84 o 
   0   0  14        0.04       -9.81      9.81 o 
   1   0  14        2.15        0.40      6.99 o 
   2   0  14        0.69        0.67      7.13 o 
   3   0  14        8.09       20.28     24.40 o 
   4   0  14       13.18       14.27     10.59 o 
   5   0  14       16.31       22.61     11.78 o 
   6   0  14        2.75        3.23      8.16 o 
   7   0  14        1.33        9.56      9.71 o 
  -7   1  14        7.96       19.22      9.08 o 
  -6   1  14        0.85        8.82      6.90 o 
  -5   1  14        1.19       -0.79      5.45 o 
  -4   1  14        0.62       -1.14      5.26 o 
  -3   1  14        1.06       -2.99      5.41 o 
  -2   1  14        3.67        6.21      6.19 o 
  -1   1  14        0.24        5.79      6.28 o 
   0   1  14       17.84       36.01     13.47 o 
   1   1  14        9.29       24.13     10.49 o 
   2   1  14        0.12        8.91      6.67 o 
   3   1  14        0.00        6.64      6.26 o 
   4   1  14        0.68        5.53      6.07 o 
   5   1  14        3.32        3.82      5.89 o 
   6   1  14        3.67       10.91      7.12 o 
  -5   2  14        0.50       26.90     16.39 o 
  -4   2  14        7.17       11.01      7.73 o 
  -3   2  14        1.80        6.85      6.22 o 
  -2   2  14        0.61        4.84      6.00 o 
  -1   2  14        3.43        4.10      6.15 o 
   0   2  14        0.48       -8.47      8.47 o 
   1   2  14        4.34        6.16      6.58 o 
   2   2  14        1.40       -1.11      5.30 o 
   3   2  14        0.55        4.68      6.03 o 
   4   2  14       17.16       12.31      6.99 o 
                                                 
